# Supplementary material for: Poly[[{μ3-2-[4-(2-hy­droxy­eth­yl)piperazin-1-yl]ethane­sulfonato}­silver(I)] trihydrate]
Source: Acta Crystallogr Sect E Struct Rep Online. 2011 Aug 2;67(Pt 9):m1178–9. doi: 10.1107/S160053681103008X (PMC3200587; doi:10.1107/S160053681103008X)
Supplement: Supplementary file 1 [file e-67-m1178-sup1.cif]

##############################################################################
#                                                                            #
# This CIF contains the data in a paper accepted for publication in          #
# Acta Crystallographica Section E. It conforms to the requirements of       #
# Notes for Authors for Acta Crystallographica Section E, and has been       #
# peer reviewed under the auspices of the IUCr Commission on Journals.       #
#                                                                            #
# Full details of the Crystallographic Information File format               #
# are given in the paper "The Crystallographic Information File (CIF):       #
# a New Standard Archive File for Crystallography" by S. R. Hall, F. H.      #
# Allen and I. D. Brown [Acta Cryst. (1991), A47, 655-685].                  #
#                                                                            #
# The current version of the core CIF dictionary is obtainable from          #
# ftp://ftp.iucr.org/pub/cif_core.dic.                                       #
#                                                                            #
# Software is freely available for graphical display of the structure(s)     #
# in this CIF. For information consult the CIF software page                 #
# http://www.iucr.org/resources/cif/software.                                #
#                                                                            #
# This file may be used for bona fide research purposes within the           #
# scientific community so long as proper attribution is given to the journal # 
# article from which it was obtained.                                        #
#                                                                            #
##############################################################################
data_I
_audit_creation_method     SHELXL-97
_chemical_name_systematic
;
Poly[[{\m~3~-2-[4-(2-hydroxyethyl)piperazin-1-yl]ethanesulfonato}silver(I)]
trihydrate]
;
_chemical_name_common     ?
_chemical_formula_moiety     'C8 H17 Ag N2 O4 S, 3(H2 O)'
_chemical_formula_sum     'C8 H23 Ag N2 O7 S'
_chemical_formula_iupac     '[Ag (C8 H17 N2 O4 S)], 3H2 O'
_chemical_formula_weight     399.21
_chemical_melting_point     ?
_symmetry_cell_setting     monoclinic
_symmetry_space_group_name_H-M     'P 21/n'
_symmetry_space_group_name_Hall     '-P 2yn'
loop_
    _symmetry_equiv_pos_as_xyz
    'x, y, z'
    '-x+1/2, y+1/2, -z+1/2'
    '-x, -y, -z'
    'x-1/2, -y-1/2, z-1/2'
_cell_length_a     11.2811(19)
_cell_length_b     10.0973(17)
_cell_length_c     12.875(2)
_cell_angle_alpha     90.00
_cell_angle_beta     90.910(3)
_cell_angle_gamma     90.00
_cell_volume     1466.4(4)
_cell_formula_units_Z     4
_cell_measurement_reflns_used     1601
_cell_measurement_theta_min     2.71
_cell_measurement_theta_max     21.34
_cell_measurement_temperature     100(2)
_exptl_crystal_description     column
_exptl_crystal_colour     colorless
_exptl_crystal_size_max     0.25
_exptl_crystal_size_mid     0.10
_exptl_crystal_size_min     0.07
_exptl_crystal_density_diffrn     1.808
_exptl_crystal_density_meas     ?
_exptl_crystal_density_method     'not measured'
_exptl_crystal_F_000     816
_exptl_absorpt_coefficient_mu     1.545
_exptl_absorpt_correction_type     multi-scan
_exptl_absorpt_process_details     '(SADABS; Bruker 2001)'
_exptl_absorpt_correction_T_min     0.6987
_exptl_absorpt_correction_T_max     0.8995
_exptl_special_details
; Two A level alerts are generated by cif check:
Angle Calc 87.45(5), Rep 94.22(9), Dev..135.40 Sigma N2-AG1-O2
Angle Calc 89.17(5), Rep 87.18(7), Dev..135.40 Sigma O2-AG1-O4
Both of the reported angles were verified during refinement with
SHELXL-97 and can be confirmed by analyzing the resulting cif
with Mercury.
;
_diffrn_ambient_temperature     100(2)
_diffrn_radiation_type     MoK\a
_diffrn_radiation_wavelength     0.71073
_diffrn_radiation_source     'fine-focus sealed tube'
_diffrn_radiation_monochromator     graphite
_diffrn_measurement_device_type     'Bruker APEXI CCD'
_diffrn_measurement_method     '\f and \w'
_diffrn_detector_area_resol_mean     ?
_diffrn_reflns_number     11308
_diffrn_reflns_av_R_equivalents     0.0502
_diffrn_reflns_av_sigmaI/netI     0.0612
_diffrn_reflns_theta_min     2.38
_diffrn_reflns_theta_max     26.30
_diffrn_reflns_theta_full     26.30
_diffrn_measured_fraction_theta_max     0.991
_diffrn_measured_fraction_theta_full     0.991
_diffrn_reflns_limit_h_min     -14
_diffrn_reflns_limit_h_max     14
_diffrn_reflns_limit_k_min     -12
_diffrn_reflns_limit_k_max     11
_diffrn_reflns_limit_l_min     -16
_diffrn_reflns_limit_l_max     16
_refine_special_details
;
Refinement of <i>F</i>^2^ against ALL reflections. The weighted <i>R</i>-factor
<i>wR</i> and goodness of fit <i>S</i> are based on <i>F</i>^2^, conventional
<i>R</i>-factors <i>R</i> are based on <i>F</i>, with <i>F</i> set to zero for
negative <i>F</i>^2^. The threshold expression of <i>F</i>^2^ >
\s(<i>F</i>^2^) is used only for calculating <i>R</i>-factors(gt) <i>etc</i>.
and is not relevant to the choice of reflections for refinement.
<i>R</i>-factors based on <i>F</i>^2^ are statistically about twice as large
as those based on <i>F</i>, and <i>R</i>- factors based on ALL data will be
even larger. Distance and angle restraints were applied to the hydrogen atoms
associated with the three solvent water molecules found from the difference
Fourier map.
;
_reflns_number_total     2946
_reflns_number_gt     2446
_reflns_threshold_expression     I>2\s(I)
_refine_ls_structure_factor_coef     Fsqd
_refine_ls_matrix_type     full
_refine_ls_R_factor_all     0.0455
_refine_ls_R_factor_gt     0.0357
_refine_ls_wR_factor_gt     0.0867
_refine_ls_wR_factor_ref     0.0898
_refine_ls_goodness_of_fit_ref     1.090
_refine_ls_restrained_S_all     1.089
_refine_ls_number_reflns     2946
_refine_ls_number_parameters     190
_refine_ls_number_restraints     9
_refine_ls_hydrogen_treatment     mixed
_refine_ls_weighting_scheme     calc
_refine_ls_weighting_details
         'calc w=1/[\s^2^(Fo^2^)+(0.0356P)^2^+0.0000P] where P=(Fo^2^+2Fc^2^)/3'
_atom_sites_solution_hydrogens     geom
_atom_sites_solution_primary     direct
_atom_sites_solution_secondary     difmap
_refine_ls_shift/su_max     0.001
_refine_ls_shift/su_mean     0.000
_refine_diff_density_max     1.582
_refine_diff_density_min     -0.731
_refine_ls_extinction_method     none
_refine_ls_extinction_coef     ?
_refine_ls_abs_structure_details     ?
_refine_ls_abs_structure_Flack     ?
_refine_ls_abs_structure_Rogers     ?
loop_
    _atom_type_symbol
    _atom_type_description
    _atom_type_scat_dispersion_real
    _atom_type_scat_dispersion_imag
    _atom_type_scat_source
    'C' 'C' 0.0033 0.0016
                         'International Tables Vol C Tables 4.2.6.8 and 6.1.1.4'
    'H' 'H' 0.0000 0.0000
                         'International Tables Vol C Tables 4.2.6.8 and 6.1.1.4'
    'N' 'N' 0.0061 0.0033
                         'International Tables Vol C Tables 4.2.6.8 and 6.1.1.4'
    'O' 'O' 0.0106 0.0060
                         'International Tables Vol C Tables 4.2.6.8 and 6.1.1.4'
    'S' 'S' 0.1246 0.1234
                         'International Tables Vol C Tables 4.2.6.8 and 6.1.1.4'
    'Ag' 'Ag' -0.8971 1.1015
                         'International Tables Vol C Tables 4.2.6.8 and 6.1.1.4'
_computing_data_collection     'SMART (Bruker, 2007)'
_computing_cell_refinement     'SAINT (Bruker, 2007)'
_computing_data_reduction     'SAINT (Bruker, 2007)'
_computing_structure_solution     'SHELXS97 (Sheldrick, 2008)'
_computing_structure_refinement     'SHELXL97 (Sheldrick, 2008)'
_computing_molecular_graphics     'Mercury (Macrae <i>et al.</i>, 2006)'
_computing_publication_material     'SHELXTL (Sheldrick, 2008)'
loop_
    _atom_site_type_symbol
    _atom_site_label
    _atom_site_fract_x
    _atom_site_fract_y
    _atom_site_fract_z
    _atom_site_U_iso_or_equiv
    _atom_site_adp_type
    _atom_site_calc_flag
    _atom_site_refinement_flags
    _atom_site_occupancy
    _atom_site_symmetry_multiplicity
    _atom_site_disorder_assembly
    _atom_site_disorder_group
    Ag Ag1 0.38547(2) 0.14705(2) 0.29401(2) 0.01471(11) Uani d . 1 1 . .
    S S1 0.68653(8) -0.16901(8) 0.41427(7) 0.0135(2) Uani d . 1 1 . .
    O O1 0.6794(2) -0.3109(2) 0.39089(19) 0.0177(6) Uani d . 1 1 . .
    O O2 0.7190(2) -0.1418(2) 0.52171(19) 0.0189(6) Uani d . 1 1 . .
    O O3 0.7607(2) -0.1011(3) 0.3391(2) 0.0196(6) Uani d . 1 1 . .
    O O4 0.5744(2) 0.2274(2) 0.39058(19) 0.0175(6) Uani d . 1 1 . .
    H H4 0.6437 0.2101 0.3717 0.026 Uiso calc R 1 1 . .
    O O5 0.8863(3) 0.3405(3) 0.4864(2) 0.0317(7) Uani d D 1 1 . .
    H H5C 0.883(5) 0.412(3) 0.452(3) 0.048 Uiso d D 1 1 . .
    H H5D 0.862(4) 0.281(3) 0.444(3) 0.048 Uiso d D 1 1 . .
    O O6 0.7024(3) 0.6635(2) 0.1703(2) 0.0211(6) Uani d D 1 1 . .
    H H6A 0.707(4) 0.582(2) 0.158(3) 0.032 Uiso d D 1 1 . .
    H H6C 0.704(4) 0.666(4) 0.2369(15) 0.032 Uiso d D 1 1 . .
    O O7 0.0771(3) 0.4128(3) 0.6131(2) 0.0321(7) Uani d D 1 1 . .
    H H7C 0.027(3) 0.374(4) 0.574(3) 0.048 Uiso d D 1 1 . .
    H H7D 0.143(2) 0.375(4) 0.617(4) 0.048 Uiso d D 1 1 . .
    N N1 0.3695(2) -0.0753(3) 0.2742(2) 0.0123(6) Uani d . 1 1 . .
    N N2 0.3799(3) 0.3721(3) 0.2809(2) 0.0142(7) Uani d . 1 1 . .
    C C1 0.2842(3) -0.1321(3) 0.3490(3) 0.0139(7) Uani d . 1 1 . .
    H H1B 0.3071 -0.1046 0.4203 0.017 Uiso calc R 1 1 . .
    H H1A 0.2879 -0.2300 0.3458 0.017 Uiso calc R 1 1 . .
    C C2 0.3296(3) -0.1120(4) 0.1675(3) 0.0148(8) Uani d . 1 1 . .
    H H2B 0.3345 -0.2093 0.1593 0.018 Uiso calc R 1 1 . .
    H H2A 0.3832 -0.0711 0.1166 0.018 Uiso calc R 1 1 . .
    C C3 0.2954(3) 0.4323(3) 0.3552(3) 0.0153(8) Uani d . 1 1 . .
    H H3B 0.2998 0.5300 0.3503 0.018 Uiso calc R 1 1 . .
    H H3A 0.3182 0.4064 0.4269 0.018 Uiso calc R 1 1 . .
    C C4 0.3408(3) 0.4125(3) 0.1743(3) 0.0140(7) Uani d . 1 1 . .
    H H4A 0.3948 0.3735 0.1228 0.017 Uiso calc R 1 1 . .
    H H4B 0.3454 0.5101 0.1681 0.017 Uiso calc R 1 1 . .
    C C5 0.4886(3) -0.1349(3) 0.2912(3) 0.0124(7) Uani d . 1 1 . .
    H H5B 0.5429 -0.1006 0.2379 0.015 Uiso calc R 1 1 . .
    H H5A 0.4826 -0.2321 0.2820 0.015 Uiso calc R 1 1 . .
    C C6 0.5408(3) -0.1060(4) 0.3980(3) 0.0144(8) Uani d . 1 1 . .
    H H6D 0.4893 -0.1455 0.4512 0.017 Uiso calc R 1 1 . .
    H H6B 0.5421 -0.0090 0.4091 0.017 Uiso calc R 1 1 . .
    C C7 0.5006(3) 0.4236(3) 0.3009(3) 0.0164(8) Uani d . 1 1 . .
    H H7B 0.4966 0.5212 0.3076 0.020 Uiso calc R 1 1 . .
    H H7A 0.5504 0.4031 0.2404 0.020 Uiso calc R 1 1 . .
    C C8 0.5599(3) 0.3672(3) 0.3982(3) 0.0187(8) Uani d . 1 1 . .
    H H8B 0.6384 0.4094 0.4086 0.022 Uiso calc R 1 1 . .
    H H8A 0.5111 0.3881 0.4593 0.022 Uiso calc R 1 1 . .
loop_
    _atom_site_aniso_label
    _atom_site_aniso_U_11
    _atom_site_aniso_U_22
    _atom_site_aniso_U_33
    _atom_site_aniso_U_12
    _atom_site_aniso_U_13
    _atom_site_aniso_U_23
    Ag1 0.01836(18) 0.00864(16) 0.01706(17) -0.00008(10) -0.00190(12)
                                                                    -0.00012(11)
    S1 0.0165(5) 0.0111(4) 0.0130(4) 0.0014(3) -0.0011(4) 0.0000(3)
    O1 0.0216(14) 0.0125(12) 0.0190(14) 0.0033(10) -0.0010(12) -0.0018(11)
    O2 0.0219(15) 0.0213(14) 0.0133(13) 0.0004(11) -0.0053(11) -0.0043(11)
    O3 0.0214(15) 0.0181(13) 0.0194(14) -0.0005(11) 0.0043(12) 0.0007(11)
    O4 0.0177(13) 0.0118(13) 0.0228(14) 0.0004(10) -0.0014(11) 0.0000(11)
    O5 0.0340(18) 0.0341(18) 0.0270(17) -0.0089(14) -0.0016(15) -0.0027(13)
    O6 0.0262(16) 0.0168(14) 0.0203(14) 0.0012(11) 0.0016(13) -0.0001(12)
    O7 0.0300(18) 0.0325(18) 0.0334(18) 0.0154(14) -0.0098(14) -0.0091(14)
    N1 0.0110(16) 0.0115(15) 0.0142(16) -0.0011(11) 0.0006(12) 0.0015(12)
    N2 0.0151(17) 0.0123(15) 0.0151(16) -0.0013(11) 0.0008(13) 0.0031(12)
    C1 0.0163(19) 0.0119(18) 0.0134(18) -0.0016(14) 0.0006(15) -0.0001(14)
    C2 0.019(2) 0.0154(18) 0.0097(17) -0.0001(14) 0.0015(15) -0.0012(14)
    C3 0.0180(19) 0.0124(18) 0.0154(19) 0.0057(14) 0.0003(15) -0.0006(15)
    C4 0.0175(19) 0.0110(18) 0.0135(18) 0.0013(14) 0.0036(15) 0.0020(14)
    C5 0.0164(19) 0.0091(17) 0.0117(17) 0.0020(13) 0.0000(15) 0.0015(14)
    C6 0.0147(19) 0.0160(18) 0.0125(18) 0.0021(14) -0.0026(15) -0.0012(15)
    C7 0.0143(19) 0.0111(18) 0.024(2) -0.0033(14) 0.0002(16) 0.0017(16)
    C8 0.019(2) 0.0133(19) 0.024(2) -0.0012(14) -0.0048(17) -0.0046(16)
_geom_special_details
;
All e.s.d.'s (except the e.s.d. in the dihedral angle between two l.s. planes)
are estimated using the full covariance matrix. The cell e.s.d.'s are taken
into account individually in the estimation of e.s.d.'s in distances, angles
and torsion angles; correlations between e.s.d.'s in cell parameters are only
used when they are defined by crystal symmetry. An approximate (isotropic)
treatment of cell e.s.d.'s is used for estimating e.s.d.'s involving l.s.
planes.
;
loop_
    _geom_bond_atom_site_label_1
    _geom_bond_atom_site_label_2
    _geom_bond_site_symmetry_2
    _geom_bond_distance
    _geom_bond_publ_flag
    Ag1 N1 . 2.266(3) y
    Ag1 N2 . 2.280(3) y
    Ag1 O2 3_656 2.666(2) y
    Ag1 O4 . 2.581(2) y
    S1 O2 . 1.452(3) ?
    S1 O3 . 1.461(3) ?
    S1 O1 . 1.466(3) ?
    S1 C6 . 1.772(4) ?
    O4 C8 . 1.425(4) ?
    O4 H4 . 0.8400 ?
    O5 H5C . 0.851(19) ?
    O5 H5D . 0.855(18) ?
    O6 H6A . 0.839(18) ?
    O6 H6C . 0.858(18) ?
    O7 H7C . 0.848(19) ?
    O7 H7D . 0.838(19) ?
    N1 C5 . 1.485(4) ?
    N1 C2 . 1.486(4) ?
    N1 C1 . 1.486(4) ?
    N2 C7 . 1.477(4) ?
    N2 C3 . 1.490(4) ?
    N2 C4 . 1.492(4) ?
    C1 C4 2_545 1.506(5) ?
    C1 H1B . 0.9900 ?
    C1 H1A . 0.9900 ?
    C2 C3 2_545 1.503(5) ?
    C2 H2B . 0.9900 ?
    C2 H2A . 0.9900 ?
    C3 C2 2 1.503(5) ?
    C3 H3B . 0.9900 ?
    C3 H3A . 0.9900 ?
    C4 C1 2 1.506(5) ?
    C4 H4A . 0.9900 ?
    C4 H4B . 0.9900 ?
    C5 C6 . 1.515(5) ?
    C5 H5B . 0.9900 ?
    C5 H5A . 0.9900 ?
    C6 H6D . 0.9900 ?
    C6 H6B . 0.9900 ?
    C7 C8 . 1.521(5) ?
    C7 H7B . 0.9900 ?
    C7 H7A . 0.9900 ?
    C8 H8B . 0.9900 ?
    C8 H8A . 0.9900 ?
loop_
    _geom_angle_atom_site_label_1
    _geom_angle_atom_site_label_2
    _geom_angle_atom_site_label_3
    _geom_angle_site_symmetry_1
    _geom_angle_site_symmetry_3
    _geom_angle
    _geom_angle_publ_flag
    N1 Ag1 N2 . . 167.73(11) y
    N1 Ag1 O2 . 3_656 92.58(8) y
    N1 Ag1 O4 . . 115.41(8) y
    N2 Ag1 O2 2 3_656 94.22(9) y
    N2 Ag1 O4 . . 75.16(9) y
    O2 Ag1 O4 3_656 2 87.18(7) y
    O2 S1 O3 . . 113.85(16) ?
    O2 S1 O1 . . 113.13(14) ?
    O3 S1 O1 . . 110.65(15) ?
    O2 S1 C6 . . 105.35(16) ?
    O3 S1 C6 . . 107.02(16) ?
    O1 S1 C6 . . 106.21(16) ?
    C8 O4 H4 . . 109.5 ?
    H5C O5 H5D . . 105(4) ?
    H6A O6 H6C . . 103(3) ?
    H7C O7 H7D . . 113(4) ?
    C5 N1 C2 . . 107.1(3) ?
    C5 N1 C1 . . 109.9(3) ?
    C2 N1 C1 . . 108.2(3) ?
    C5 N1 Ag1 . . 108.4(2) ?
    C2 N1 Ag1 . . 111.9(2) ?
    C1 N1 Ag1 . . 111.2(2) ?
    C7 N2 C3 . . 110.0(3) ?
    C7 N2 C4 . . 108.8(3) ?
    C3 N2 C4 . . 107.2(3) ?
    C7 N2 Ag1 . . 108.3(2) ?
    C3 N2 Ag1 . . 112.1(2) ?
    C4 N2 Ag1 . . 110.4(2) ?
    N1 C1 C4 . 2_545 111.7(3) ?
    N1 C1 H1B . . 109.3 ?
    C4 C1 H1B 2_545 . 109.3 ?
    N1 C1 H1A . . 109.3 ?
    C4 C1 H1A 2_545 . 109.3 ?
    H1B C1 H1A . . 108.0 ?
    N1 C2 C3 . 2_545 112.0(3) ?
    N1 C2 H2B . . 109.2 ?
    C3 C2 H2B 2_545 . 109.2 ?
    N1 C2 H2A . . 109.2 ?
    C3 C2 H2A 2_545 . 109.2 ?
    H2B C2 H2A . . 107.9 ?
    N2 C3 C2 . 2 111.2(3) ?
    N2 C3 H3B . . 109.4 ?
    C2 C3 H3B 2 . 109.4 ?
    N2 C3 H3A . . 109.4 ?
    C2 C3 H3A 2 . 109.4 ?
    H3B C3 H3A . . 108.0 ?
    N2 C4 C1 . 2 111.3(3) ?
    N2 C4 H4A . . 109.4 ?
    C1 C4 H4A 2 . 109.4 ?
    N2 C4 H4B . . 109.4 ?
    C1 C4 H4B 2 . 109.4 ?
    H4A C4 H4B . . 108.0 ?
    N1 C5 C6 . . 113.1(3) ?
    N1 C5 H5B . . 109.0 ?
    C6 C5 H5B . . 109.0 ?
    N1 C5 H5A . . 109.0 ?
    C6 C5 H5A . . 109.0 ?
    H5B C5 H5A . . 107.8 ?
    C5 C6 S1 . . 112.6(2) ?
    C5 C6 H6D . . 109.1 ?
    S1 C6 H6D . . 109.1 ?
    C5 C6 H6B . . 109.1 ?
    S1 C6 H6B . . 109.1 ?
    H6D C6 H6B . . 107.8 ?
    N2 C7 C8 . . 113.8(3) ?
    N2 C7 H7B . . 108.8 ?
    C8 C7 H7B . . 108.8 ?
    N2 C7 H7A . . 108.8 ?
    C8 C7 H7A . . 108.8 ?
    H7B C7 H7A . . 107.7 ?
    O4 C8 C7 . . 111.4(3) ?
    O4 C8 H8B . . 109.4 ?
    C7 C8 H8B . . 109.4 ?
    O4 C8 H8A . . 109.4 ?
    C7 C8 H8A . . 109.4 ?
    H8B C8 H8A . . 108.0 ?
loop_
    _geom_torsion_atom_site_label_1
    _geom_torsion_atom_site_label_2
    _geom_torsion_atom_site_label_3
    _geom_torsion_atom_site_label_4
    _geom_torsion_site_symmetry_1
    _geom_torsion_site_symmetry_2
    _geom_torsion_site_symmetry_3
    _geom_torsion_site_symmetry_4
    _geom_torsion
    _geom_torsion_publ_flag
    N2 Ag1 N1 C5 . . . . 130.6(5) ?
    N2 Ag1 N1 C2 . . . . 12.7(6) ?
    N2 Ag1 N1 C1 . . . . -108.5(5) ?
    N1 Ag1 N2 C7 . . . . -131.4(5) ?
    N1 Ag1 N2 C3 . . . . 107.1(5) ?
    N1 Ag1 N2 C4 . . . . -12.4(6) ?
    C5 N1 C1 C4 . . . 2_545 -172.7(3) ?
    C2 N1 C1 C4 . . . 2_545 -56.0(4) ?
    Ag1 N1 C1 C4 . . . 2_545 67.3(3) ?
    C5 N1 C2 C3 . . . 2_545 174.6(3) ?
    C1 N1 C2 C3 . . . 2_545 56.1(4) ?
    Ag1 N1 C2 C3 . . . 2_545 -66.7(3) ?
    C7 N2 C3 C2 . . . 2 176.5(3) ?
    C4 N2 C3 C2 . . . 2 58.4(4) ?
    Ag1 N2 C3 C2 . . . 2 -62.9(3) ?
    C7 N2 C4 C1 . . . 2 -177.5(3) ?
    C3 N2 C4 C1 . . . 2 -58.5(4) ?
    Ag1 N2 C4 C1 . . . 2 63.8(3) ?
    C2 N1 C5 C6 . . . . -179.8(3) ?
    C1 N1 C5 C6 . . . . -62.4(4) ?
    Ag1 N1 C5 C6 . . . . 59.3(3) ?
    N1 C5 C6 S1 . . . . -176.3(2) ?
    O2 S1 C6 C5 . . . . -175.8(2) ?
    O3 S1 C6 C5 . . . . 62.7(3) ?
    O1 S1 C6 C5 . . . . -55.5(3) ?
    C3 N2 C7 C8 . . . . 74.0(4) ?
    C4 N2 C7 C8 . . . . -168.8(3) ?
    Ag1 N2 C7 C8 . . . . -48.8(3) ?
    N2 C7 C8 O4 . . . . 61.9(4) ?
loop_
    _geom_hbond_atom_site_label_D
    _geom_hbond_atom_site_label_H
    _geom_hbond_atom_site_label_A
    _geom_hbond_site_symmetry_A
    _geom_hbond_distance_DH
    _geom_hbond_distance_HA
    _geom_hbond_distance_DA
    _geom_hbond_angle_DHA
    O7 H7C O5 1_455 0.848(19) 1.96(2) 2.777(4) 161(4)
    O6 H6A O3 2_655 0.839(18) 1.88(2) 2.706(4) 166(4)
    O6 H6C O1 1_565 0.858(18) 2.02(2) 2.868(4) 169(4)
    O5 H5C O7 3_666 0.851(19) 2.01(2) 2.834(4) 163(5)
    O5 H5D O6 2_645 0.855(18) 2.02(2) 2.864(4) 171(4)
    O4 H4 O6 2_645 0.84 1.89 2.726(4) 178
data_global
_journal_date_recd_electronic     2011-06-15
_journal_date_accepted     2011-07-25
_journal_name_full     'Acta Crystallographica, Section E'
_journal_year     2011
_journal_volume     67
_journal_issue      9
_journal_page_first     m1178
_journal_page_last     m1179
_journal_paper_category     QM
_journal_coeditor_code     MW2014
_publ_contact_author_name     'Thomas Leeper'
_publ_contact_author_address
;
University of Akron
Department of Chemistry
Akron OH 44325-3601
USA
;
_publ_contact_author_email     'tleeper@uakron.edu'
_publ_contact_author_fax     '3309726085'
_publ_contact_author_phone     '3309726066'
_publ_section_title
;
Poly[[{\m~3~-2-[4-(2-hydroxyethyl)piperazin-1-yl]ethanesulfonato}silver(I)]
trihydrate]
;
loop_
    _publ_author_name
    _publ_author_footnote
    _publ_author_address
    'Bilinovich, Stephanie M.' .
;
University of Akron
Department of Chemistry
Akron
OH 44325-3601
USA
;
    'Panzner, Matthew J.' .
;
University of Akron
Department of Chemistry
Akron
OH 44325-3601
USA
;
    'Youngs, Wiley J.' .
;
University of Akron
Department of Chemistry
Akron
OH 44325-3601
USA
;
    'Leeper, Thomas C.' .
;
University of Akron
Department of Chemistry
Akron
OH 44325-3601
USA
;
