# Supplementary material for: Poly[[{μ3-2-[4-(2-hy­droxy­eth­yl)piperazin-1-yl]ethane­sulfonato}­silver(I)] trihydrate]
Source: Acta Crystallogr Sect E Struct Rep Online. 2011 Aug 2;67(Pt 9):m1178–9. doi: 10.1107/S160053681103008X (PMC3200587; doi:10.1107/S160053681103008X)
Supplement: Supplementary file 2 [file e-67-m1178-Isup2.hkl]

# 
# h,k,l, Fc-squared, Fo-squared, sigma(Fo-squared) and status flag 
# 
data_I
_shelx_title ' mp in P2(1)/n' 
_shelx_refln_list_code          4 
_shelx_F_calc_maximum      329.16 
_exptl_crystal_F_000       816.00 
_reflns_d_resolution_high  0.8021 
 
loop_ 
 _symmetry_equiv_pos_as_xyz 
 'x, y, z' 
 '-x+1/2, y+1/2, -z+1/2' 
 '-x, -y, -z' 
 'x-1/2, -y-1/2, z-1/2' 
 
_cell_length_a    11.2811 
_cell_length_b    10.0973 
_cell_length_c    12.8755 
_cell_angle_alpha  90.000 
_cell_angle_beta   90.910 
_cell_angle_gamma  90.000 
 
_shelx_F_squared_multiplier     1.000 
 
loop_ 
 _refln_index_h 
 _refln_index_k 
 _refln_index_l 
 _refln_F_squared_calc 
 _refln_F_squared_meas 
 _refln_F_squared_sigma 
 _refln_observed_status 
   2   0   0     3041.09     3058.31    158.06 o 
   4   0   0    18947.30    18563.62    954.20 o 
   6   0   0      283.07      256.79     27.32 o 
   8   0   0     2359.85     2286.65    127.53 o 
  10   0   0     5792.75     5826.88    531.06 o 
  12   0   0     2040.19     2015.30    220.14 o 
  14   0   0     1298.68     1447.93    186.10 o 
   1   1   0    14630.23    15240.36    672.76 o 
   2   1   0    35827.14    36405.50   1318.08 o 
   3   1   0     3445.28     3362.06    115.16 o 
   4   1   0     6241.93     6206.06    226.85 o 
   5   1   0     8317.47     8106.86    296.01 o 
   6   1   0     5145.86     5153.32    189.89 o 
   7   1   0      135.76       98.66     21.40 o 
   8   1   0     1724.53     1723.71     69.07 o 
   9   1   0     2088.63     2045.45    102.82 o 
  10   1   0     2070.62     1935.01    115.06 o 
  11   1   0        0.93        0.00     56.36 o 
  12   1   0     4357.73     4403.28    293.67 o 
  13   1   0     1620.43     1588.28    164.41 o 
  14   1   0     1647.64     1627.28    198.01 o 
   0   2   0     6208.67     7009.58    455.33 o 
   1   2   0     4435.57     4911.98    179.06 o 
   2   2   0      501.73      457.96     39.80 o 
   3   2   0     8741.80     8539.17    378.70 o 
   4   2   0     2192.17     2023.67     74.40 o 
   5   2   0       23.84        8.02     10.37 o 
   6   2   0       75.68       69.29     14.51 o 
   7   2   0     9703.02     9132.77    329.14 o 
   8   2   0      140.72      115.62     28.63 o 
   9   2   0      341.89      269.77     59.86 o 
  10   2   0      707.24      682.41     75.34 o 
  11   2   0     3649.94     4098.32    379.72 o 
  12   2   0       78.07       17.50     66.16 o 
  13   2   0       74.76      157.94     70.49 o 
   1   3   0    24639.90    26652.99    966.37 o 
   2   3   0     2378.44     2334.19     85.22 o 
   3   3   0     8467.41     8253.25    367.07 o 
   4   3   0      277.10      261.47     33.88 o 
   5   3   0     4357.59     4128.29    187.30 o 
   6   3   0     1052.35     1060.01     56.73 o 
   7   3   0      438.38      357.32     35.25 o 
   8   3   0      325.41      360.05     52.18 o 
   9   3   0     6405.91     6372.58    290.13 o 
  10   3   0      524.46      650.52     93.19 o 
  11   3   0      155.62      146.87     43.42 o 
  12   3   0      263.47      241.88     50.37 o 
  13   3   0     2754.18     2889.30    485.67 o 
   0   4   0    95352.30   102675.48   5256.36 o 
   1   4   0     7738.15     7846.11    351.38 o 
   2   4   0      583.58      623.51     26.63 o 
   3   4   0     5937.55     5633.46    252.66 o 
   4   4   0     6874.49     6553.28    293.48 o 
   5   4   0     3687.56     3401.03    155.55 o 
   6   4   0      511.77      598.21    107.50 o 
   7   4   0     1932.65     1623.96     82.25 o 
   8   4   0     4285.55     4132.73    190.73 o 
   9   4   0       52.83       58.27     47.50 o 
  10   4   0     1992.54     2083.56    112.57 o 
  11   4   0     1645.27     1708.20    101.50 o 
  12   4   0     1956.54     2100.06    119.96 o 
  13   4   0        0.11       26.03     52.30 o 
   1   5   0       57.31       49.76     12.44 o 
   2   5   0    38986.84    41695.54   1508.02 o 
   3   5   0        6.57       21.18     10.39 o 
   4   5   0        5.17        0.00     19.80 o 
   5   5   0       41.63       19.45     23.96 o 
   6   5   0     8215.32     7329.29    327.96 o 
   7   5   0        8.60       17.78     28.58 o 
   8   5   0     3587.93     3331.98    228.59 o 
   9   5   0        3.67       12.66     35.07 o 
  10   5   0     2190.73     2027.58    106.62 o 
  11   5   0       70.60       80.60     45.02 o 
  12   5   0     2848.94     2972.68    151.83 o 
   0   6   0     8136.47     8738.52    446.67 o 
   1   6   0     5076.14     5347.74    196.75 o 
   2   6   0     1102.25     1167.80     47.95 o 
   3   6   0     4032.22     4183.58    194.41 o 
   4   6   0     5314.26     5201.01    235.35 o 
   5   6   0       13.81       17.27     24.42 o 
   6   6   0        0.55        0.00     26.26 o 
   7   6   0     2822.39     2635.17    126.90 o 
   8   6   0      414.29      402.91     43.42 o 
   9   6   0       26.58       13.68     36.87 o 
  10   6   0     3135.98     3012.30    149.58 o 
  11   6   0      872.82      852.44     83.86 o 
  12   6   0     1400.84     1394.87     89.17 o 
   1   7   0     6012.31     6413.50    237.19 o 
   2   7   0     4665.47     4738.07    215.66 o 
   3   7   0     4639.66     4862.69    221.04 o 
   4   7   0     1202.95     1267.20    127.34 o 
   5   7   0      415.53      447.00     40.26 o 
   6   7   0      402.16      327.55     44.22 o 
   7   7   0      790.78      795.44     55.14 o 
   8   7   0      360.54      385.61     42.95 o 
   9   7   0     6030.09     5806.47    268.54 o 
  10   7   0      200.73      222.06     70.92 o 
  11   7   0       74.43       48.72     47.06 o 
   0   8   0     1689.90     2245.00    142.17 o 
   1   8   0     8569.58     9285.55    415.73 o 
   2   8   0      762.38      716.18     47.34 o 
   3   8   0     7771.83     7940.83    355.06 o 
   4   8   0      596.20      476.77     54.70 o 
   5   8   0     2865.80     2647.52    128.05 o 
   6   8   0     1510.69     1404.95     79.95 o 
   7   8   0     2355.16     2199.33    115.47 o 
   8   8   0     1637.72     1440.64     84.09 o 
   9   8   0      182.53      128.48     45.53 o 
  10   8   0        0.54       59.07     45.44 o 
   1   9   0      644.82      637.61     46.90 o 
   2   9   0     5449.30     5767.51    263.16 o 
   3   9   0     1919.77     1835.00     95.45 o 
   4   9   0      847.13      858.31     58.69 o 
   5   9   0     1085.46     1054.75     87.63 o 
   6   9   0     6721.11     5975.45    274.47 o 
   7   9   0      296.14      350.75     60.57 o 
   8   9   0     1662.48     1575.65     90.96 o 
   9   9   0      832.06      866.33     67.48 o 
   0  10   0     6810.66     6987.72    626.38 o 
   1  10   0        2.26       16.72     49.34 o 
   2  10   0       21.28       12.55     38.07 o 
   3  10   0      124.05      126.97     48.51 o 
   4  10   0     4456.33     4432.29    208.30 o 
   5  10   0        0.03        0.00     39.22 o 
   6  10   0      632.42      606.56     56.37 o 
   7  10   0      303.79      247.60     47.99 o 
   8  10   0     2258.56     2177.01    117.51 o 
   1  11   0     1690.62     1682.87    244.54 o 
   2  11   0     3906.56     3728.15    250.34 o 
   3  11   0      571.58      534.76     63.71 o 
   4  11   0      362.84      311.13     49.60 o 
   5  11   0      731.17      728.79     62.56 o 
   6  11   0      214.95      211.65     48.57 o 
   0  12   0      854.90     1134.74    149.79 o 
   1  12   0     1328.14     1648.67    134.38 o 
   2  12   0      240.06      339.14     94.75 o 
   3  12   0     2471.17     2594.96    577.01 o 
   4  12   0      101.13       18.01     76.03 o 
 -13   0   1      948.82      817.01    144.11 o 
 -11   0   1     7874.67     8629.69    773.89 o 
  -9   0   1     3488.96     3576.63    193.91 o 
  -7   0   1    20288.83    20474.82   1051.80 o 
  -5   0   1     4731.75     4843.58    251.73 o 
  -3   0   1     8197.75     7551.40    389.67 o 
  -1   0   1    38975.47    38555.99   1970.99 o 
   1   0   1       10.18       41.41     12.97 o 
   3   0   1    29536.54    29475.06   1510.41 o 
   5   0   1    30134.48    30361.46   1559.09 o 
   7   0   1     9000.23     8743.61    454.32 o 
   9   0   1     1390.77     1422.20     94.06 o 
  11   0   1     5004.12     5062.07    469.78 o 
  13   0   1      543.85      511.77    124.82 o 
 -14   1   1      491.15      535.90     85.45 o 
 -13   1   1     1251.55     1453.20    143.99 o 
 -12   1   1       26.35       29.43     66.11 o 
 -11   1   1     1118.68     1065.79    279.15 o 
 -10   1   1     2826.93     2666.92    131.19 o 
  -9   1   1     6035.94     6231.84    283.76 o 
  -8   1   1      473.93      455.85     29.59 o 
  -7   1   1       85.25       79.24     18.48 o 
  -6   1   1     3261.43     3122.51    116.87 o 
  -5   1   1    18378.09    17719.48    644.47 o 
  -4   1   1      395.97      407.62     21.48 o 
  -3   1   1      301.89      314.99     14.88 o 
  -2   1   1     1277.59     1281.19     47.24 o 
  -1   1   1      565.40      520.00     25.97 o 
   0   1   1     1694.59     1830.02     66.83 o 
   1   1   1    29349.18    31780.08   1150.21 o 
   2   1   1    17843.89    18661.24    676.17 o 
   3   1   1     3029.98     2986.56    109.61 o 
   4   1   1      341.65      371.80     18.31 o 
   5   1   1    32851.40    32888.84   1191.68 o 
   6   1   1     3305.42     3037.61    114.41 o 
   7   1   1     1416.52     1391.65     58.43 o 
   8   1   1     1461.21     1488.64     80.52 o 
   9   1   1     3253.22     3339.25    157.99 o 
  10   1   1     1679.05     1647.36     89.16 o 
  11   1   1        9.56        5.53     61.38 o 
  12   1   1      893.19      840.18    124.25 o 
  13   1   1      143.83        8.40     72.96 o 
 -13   2   1        2.53       13.94     86.24 o 
 -12   2   1     2528.50     2702.59    194.17 o 
 -11   2   1      824.95      895.65     84.84 o 
 -10   2   1     2236.74     2438.57    122.55 o 
  -9   2   1       88.12       93.43     32.37 o 
  -8   2   1     3036.14     2851.15    135.71 o 
  -7   2   1     3572.40     3135.02    121.33 o 
  -6   2   1     7589.18     7437.12    271.62 o 
  -5   2   1      160.05      153.85     13.64 o 
  -4   2   1    16423.49    15879.91    630.27 o 
  -3   2   1        5.70       11.38      6.18 o 
  -2   2   1     2894.46     2442.61     90.30 o 
  -1   2   1       14.65       18.13      4.90 o 
   0   2   1       25.06        8.13      5.10 o 
   1   2   1     4474.74     4930.54    166.36 o 
   2   2   1     9146.35     8873.40    321.61 o 
   3   2   1     4130.12     3830.87    140.01 o 
   4   2   1    18362.87    17678.64    644.00 o 
   5   2   1      120.08      124.99     15.93 o 
   6   2   1     2414.64     2393.98     92.39 o 
   7   2   1      772.52      686.43     42.34 o 
   8   2   1     1986.98     1803.85     91.19 o 
   9   2   1      897.85      784.24     76.49 o 
  10   2   1     1463.98     1516.71    137.42 o 
  11   2   1        2.90        9.50     43.66 o 
  12   2   1      450.34      411.31     78.63 o 
  13   2   1       26.24        0.00     90.78 o 
 -13   3   1      118.76      209.27     74.51 o 
 -12   3   1      251.21      302.14     51.39 o 
 -11   3   1        6.93        6.63     42.88 o 
 -10   3   1     7481.48     7578.37    345.01 o 
  -9   3   1     1410.85     1302.36     73.39 o 
  -8   3   1     2453.21     2186.36    109.57 o 
  -7   3   1      548.76      471.55     37.34 o 
  -6   3   1     3674.99     3311.53    150.59 o 
  -5   3   1     3116.64     2920.15    133.84 o 
  -4   3   1      394.95      330.15     57.82 o 
  -3   3   1     3154.26     3233.93    145.34 o 
  -2   3   1     6914.93     7035.62    257.55 o 
  -1   3   1      138.39      102.17     14.55 o 
   0   3   1     7533.82     7888.85    286.50 o 
   1   3   1     8420.46     9268.75    337.20 o 
   2   3   1    34475.05    35906.48   1301.02 o 
   3   3   1      114.63      117.20     20.96 o 
   4   3   1      114.79      193.66     25.60 o 
   5   3   1       11.97       15.08     17.71 o 
   6   3   1     3569.40     3272.84    151.01 o 
   7   3   1      118.26      115.29     24.96 o 
   8   3   1     1710.90     1720.07    110.12 o 
   9   3   1      809.33      743.58     52.38 o 
  10   3   1      739.08      671.23     53.99 o 
  11   3   1       56.82       24.49     43.46 o 
  12   3   1     2024.71     2278.94    122.24 o 
  13   3   1      147.83      126.21     72.00 o 
 -13   4   1      293.20      359.46     86.08 o 
 -12   4   1     1334.59     1349.67    123.63 o 
 -11   4   1     2494.60     2566.85    131.19 o 
 -10   4   1       74.31      143.31     41.27 o 
  -9   4   1     1535.27     1419.58     79.27 o 
  -8   4   1     3864.73     3821.43    176.41 o 
  -7   4   1     6769.38     6242.03    282.30 o 
  -6   4   1      568.33      451.08     35.71 o 
  -5   4   1     2993.17     2866.90    134.79 o 
  -4   4   1      152.56      106.44     19.33 o 
  -3   4   1     8602.68     8236.19    299.93 o 
  -2   4   1      240.22      268.82     16.15 o 
  -1   4   1    11028.53    11686.21    424.96 o 
   0   4   1    19413.35    21718.97    867.11 o 
   1   4   1     3122.48     3321.34    122.42 o 
   2   4   1       45.29       77.54     10.94 o 
   3   4   1    15967.14    15781.61    627.68 o 
   4   4   1    10163.00     9644.40    429.46 o 
   5   4   1     7073.20     7128.38    319.15 o 
   6   4   1       23.41       16.03     22.52 o 
   7   4   1     6855.92     6111.71    276.34 o 
   8   4   1     1352.64     1216.88     72.07 o 
   9   4   1       11.44       46.57     35.42 o 
  10   4   1      630.16      602.39     52.72 o 
  11   4   1     3927.04     3838.88    183.93 o 
  12   4   1       55.95       44.72     48.47 o 
  13   4   1      538.66      660.48     94.67 o 
 -12   5   1       17.94       25.03     50.02 o 
 -11   5   1     1462.53     1371.49     83.80 o 
 -10   5   1        9.12       37.67     39.56 o 
  -9   5   1     5968.52     5954.97    271.95 o 
  -8   5   1      235.51      193.52     38.16 o 
  -7   5   1     2161.94     1936.59     97.27 o 
  -6   5   1       54.10       59.48     25.19 o 
  -5   5   1    14382.06    13453.81    598.61 o 
  -4   5   1       52.82       51.72     22.27 o 
  -3   5   1     3162.35     3083.59    115.15 o 
  -2   5   1       29.50       33.95     12.15 o 
  -1   5   1      477.59      558.76     43.97 o 
   0   5   1      115.65      109.44     13.94 o 
   1   5   1    13646.35    14446.54    524.92 o 
   2   5   1      599.18      635.99     28.80 o 
   3   5   1     2019.85     1955.52     83.09 o 
   4   5   1      121.99       81.18     21.22 o 
   5   5   1    26030.42    24925.08   1102.05 o 
   6   5   1       17.61       10.39     24.79 o 
   7   5   1     1920.76     1651.25     85.04 o 
   8   5   1      831.06      701.05     64.43 o 
   9   5   1     3914.52     3527.99    168.02 o 
  10   5   1      251.63      196.75     44.35 o 
  11   5   1      191.69      217.74     47.74 o 
  12   5   1       59.54       20.60     49.91 o 
 -12   6   1      794.66      979.85     76.16 o 
 -11   6   1     2047.13     2192.44    118.53 o 
 -10   6   1      774.06      597.67     98.01 o 
  -9   6   1      446.72      470.11     65.35 o 
  -8   6   1     2176.82     2067.99    106.07 o 
  -7   6   1     7665.09     7501.28    338.44 o 
  -6   6   1      569.96      598.71     44.39 o 
  -5   6   1      499.00      466.27     39.14 o 
  -4   6   1     5927.02     5369.72    242.59 o 
  -3   6   1     1464.52     1408.87     71.33 o 
  -2   6   1     1280.07     1376.82     55.48 o 
  -1   6   1     1689.77     1563.73     62.15 o 
   0   6   1      571.69      469.29     33.50 o 
   1   6   1       22.57       54.15     16.19 o 
   2   6   1     2574.88     2683.38    101.88 o 
   3   6   1    15641.62    15584.40    691.61 o 
   4   6   1     3327.21     3133.46    145.35 o 
   5   6   1       13.08       10.75     25.32 o 
   6   6   1      285.65      234.72     32.80 o 
   7   6   1     5915.44     5333.00    243.43 o 
   8   6   1     1359.17     1124.72     68.02 o 
   9   6   1      588.72      525.37     51.40 o 
  10   6   1      744.44      790.81     61.91 o 
  11   6   1      285.21      352.97     65.84 o 
  12   6   1      597.72      466.59     57.22 o 
 -11   7   1      155.48      144.94     49.24 o 
 -10   7   1     4388.27     4486.03    211.40 o 
  -9   7   1     1135.60     1078.80    103.41 o 
  -8   7   1     1213.28     1126.87     70.44 o 
  -7   7   1       17.41        0.00     33.95 o 
  -6   7   1     1799.26     1622.04     86.04 o 
  -5   7   1       22.88        0.00     28.82 o 
  -4   7   1      667.79      528.52     43.82 o 
  -3   7   1      501.85      407.97     34.44 o 
  -2   7   1     5440.97     5242.19    237.36 o 
  -1   7   1      625.29      683.68     34.09 o 
   0   7   1     2575.15     2898.44    109.86 o 
   1   7   1      214.78      249.44     24.61 o 
   2   7   1    15349.15    15987.40    708.93 o 
   3   7   1      140.47      165.25     31.98 o 
   4   7   1     1043.11      941.17     76.32 o 
   5   7   1     1841.55     1779.04     90.69 o 
   6   7   1     2712.58     2422.26    119.39 o 
   7   7   1     1404.82     1277.15     74.32 o 
   8   7   1     2314.76     2211.08    114.13 o 
   9   7   1       32.80       42.55     40.51 o 
  10   7   1       85.41      116.91     47.83 o 
  11   7   1       38.35       30.29     48.26 o 
 -10   8   1      316.07      281.49     51.66 o 
  -9   8   1      151.57      104.09     44.91 o 
  -8   8   1     7171.83     6718.47    308.80 o 
  -7   8   1      679.21      562.56     49.34 o 
  -6   8   1      580.20      507.68     45.90 o 
  -5   8   1     3011.24     2782.70    134.29 o 
  -4   8   1     1968.77     2015.56    101.25 o 
  -3   8   1     1628.06     1763.18     89.89 o 
  -2   8   1     1265.55     1208.22     66.22 o 
  -1   8   1     3391.89     3579.39    166.47 o 
   0   8   1     9130.58    10339.11    377.91 o 
   1   8   1      844.40      884.63     53.33 o 
   2   8   1      843.83     1004.05     58.85 o 
   3   8   1       58.12       54.39     30.21 o 
   4   8   1     7332.05     6938.52    314.47 o 
   5   8   1        0.03        0.00     31.49 o 
   6   8   1      146.59      131.60     48.16 o 
   7   8   1      218.37      255.93     53.07 o 
   8   8   1     2108.19     1825.94    154.45 o 
   9   8   1      450.50      346.11     50.77 o 
  10   8   1      558.17      568.13     58.90 o 
  -9   9   1      776.01      692.16     79.76 o 
  -8   9   1      563.70      470.70     52.12 o 
  -7   9   1     1688.17     1611.30     97.12 o 
  -6   9   1      460.31      492.71     50.18 o 
  -5   9   1     4093.03     3630.01    211.61 o 
  -4   9   1      360.05      259.05     38.84 o 
  -3   9   1     3725.69     3562.64    167.46 o 
  -2   9   1      429.53      422.04     42.25 o 
  -1   9   1     2588.22     2740.44    132.45 o 
   0   9   1      252.55      373.04     56.97 o 
   1   9   1     2909.33     3102.14    148.33 o 
   2   9   1     3165.27     3281.69    155.39 o 
   3   9   1     1855.79     1540.69     83.82 o 
   4   9   1     1509.83     1390.95    115.30 o 
   5   9   1     8832.25     8291.46    375.85 o 
   6   9   1     3234.09     3051.47    148.00 o 
   7   9   1       19.69        0.00     39.42 o 
   8   9   1        3.19        8.68     44.46 o 
   9   9   1     2631.97     2252.44    121.19 o 
  -8  10   1       15.40       15.05     44.72 o 
  -7  10   1     4289.28     3795.37    184.03 o 
  -6  10   1      215.62      192.09     45.98 o 
  -5  10   1      462.57      361.65     48.12 o 
  -4  10   1      850.29      770.75     75.51 o 
  -3  10   1     1536.45     1406.99     81.06 o 
  -2  10   1       52.60       27.16     37.36 o 
  -1  10   1     4806.62     4548.07    296.88 o 
   0  10   1      303.82      194.39     57.37 o 
   1  10   1      988.99     1182.60    102.28 o 
   2  10   1       78.17       71.68     40.06 o 
   3  10   1     5943.21     5782.76    265.85 o 
   4  10   1       13.09        1.67     40.67 o 
   5  10   1       57.62       43.66     42.78 o 
   6  10   1       46.50        9.49     42.21 o 
   7  10   1     3154.68     2949.47    148.71 o 
   8  10   1       65.08       34.94     44.00 o 
  -6  11   1     1654.53     1488.56    121.86 o 
  -5  11   1      604.06      697.41     80.91 o 
  -4  11   1        0.67        0.00     44.56 o 
  -3  11   1      182.51      116.70     44.70 o 
  -2  11   1     3262.98     3560.15    512.33 o 
  -1  11   1      423.56      373.94     68.57 o 
   0  11   1      184.81      135.17     60.97 o 
   1  11   1     2517.31     2909.03    203.00 o 
   2  11   1     1919.03     1886.40    145.63 o 
   3  11   1      124.42      135.84     44.54 o 
   4  11   1      341.75      399.04     66.99 o 
   5  11   1     1462.93     1566.17     92.52 o 
   6  11   1      160.34      181.81     48.50 o 
  -4  12   1     3093.18     3185.00    223.04 o 
  -3  12   1        1.11        0.00     57.24 o 
  -2  12   1       46.92      123.29     69.79 o 
  -1  12   1      154.09      142.05     61.83 o 
   0  12   1     3579.73     3867.87    675.74 o 
   1  12   1       72.66      149.38     66.08 o 
   2  12   1      204.22      149.12     66.37 o 
   3  12   1      527.77      552.19    194.61 o 
   4  12   1     3429.22     3644.38    397.73 o 
 -12   0   2     1440.92     1370.76    170.21 o 
 -10   0   2     2267.16     2024.37    211.06 o 
  -8   0   2    31473.07    31557.08   1621.12 o 
  -6   0   2     2270.30     2358.05    128.61 o 
  -4   0   2    15953.47    14393.67    741.78 o 
  -2   0   2       37.15       22.22      8.72 o 
   0   0   2    34570.39    39965.50   3607.33 o 
   2   0   2     5198.99     5060.93    260.64 o 
   4   0   2     7560.73     7782.35    402.34 o 
   6   0   2     6001.70     5606.75    289.95 o 
   8   0   2      854.29      958.94     63.27 o 
  10   0   2    13397.68    14366.93   1266.37 o 
  12   0   2      702.14      723.96    130.49 o 
 -13   1   2      394.99      503.75    107.23 o 
 -12   1   2        2.78      111.98     65.10 o 
 -11   1   2      249.74      327.63     69.40 o 
 -10   1   2     2370.12     2439.00    198.02 o 
  -9   1   2      359.56      396.24     42.09 o 
  -8   1   2      245.27      228.88     24.63 o 
  -7   1   2     5736.22     5564.13    204.87 o 
  -6   1   2    17733.48    17782.46    645.17 o 
  -5   1   2     2743.55     2638.41     98.27 o 
  -4   1   2      594.28      560.49     24.91 o 
  -3   1   2    12604.51    12340.41    448.03 o 
  -2   1   2    15688.20    15465.23    560.78 o 
  -1   1   2      694.76      779.51     29.77 o 
   0   1   2     1054.72     1063.25     39.65 o 
   1   1   2     1095.64     1224.44     45.61 o 
   2   1   2      502.27      530.69     21.59 o 
   3   1   2     5564.74     5629.05    205.84 o 
   4   1   2    17087.39    16990.33    617.14 o 
   5   1   2     9916.69     9678.06    352.43 o 
   6   1   2     1106.32     1170.64     50.07 o 
   7   1   2      168.78      165.45     21.01 o 
   8   1   2     5734.32     5610.85    227.51 o 
   9   1   2     1615.33     1781.57    103.85 o 
  10   1   2      405.51      506.28     70.32 o 
  11   1   2       15.24      103.86     62.18 o 
  12   1   2     1696.22     1769.43    142.38 o 
  13   1   2      785.60      952.99    180.42 o 
 -13   2   2        5.27       61.01     71.40 o 
 -12   2   2       97.17      152.94     70.92 o 
 -11   2   2      462.80      393.28     69.80 o 
 -10   2   2      521.46      578.77     50.58 o 
  -9   2   2     2400.71     2349.35    116.59 o 
  -8   2   2      134.39      111.55     29.88 o 
  -7   2   2     1378.92     1339.13     80.29 o 
  -6   2   2      243.87      238.71     25.29 o 
  -5   2   2    11607.24    11326.91    450.98 o 
  -4   2   2      990.31      947.64     38.53 o 
  -3   2   2     1173.05      987.14     39.03 o 
  -2   2   2     1701.89     1664.16     62.12 o 
  -1   2   2     1532.31     1695.57     63.36 o 
   0   2   2      414.91      491.74     20.13 o 
   1   2   2       74.73       91.23      9.03 o 
   2   2   2      219.83      266.57     14.21 o 
   3   2   2    18680.02    18850.66    684.12 o 
   4   2   2       26.61       42.10     12.94 o 
   5   2   2     5671.79     5542.97    203.31 o 
   6   2   2     2771.28     2911.91    109.46 o 
   7   2   2    16875.63    16569.93    603.03 o 
   8   2   2      399.47      463.65     70.10 o 
   9   2   2      410.62      352.09     54.28 o 
  10   2   2     1359.64     1462.01     83.25 o 
  11   2   2     1571.27     1727.97     96.13 o 
  12   2   2      147.95      154.12     72.09 o 
  13   2   2      308.34      288.95    149.79 o 
 -13   3   2      368.46      326.61     77.86 o 
 -12   3   2        5.85       26.04     47.75 o 
 -11   3   2      793.01      842.30     71.18 o 
 -10   3   2     1013.29      993.25     65.47 o 
  -9   3   2      623.50      674.68     51.60 o 
  -8   3   2        1.21        0.64     28.21 o 
  -7   3   2    10131.80     9227.21    412.44 o 
  -6   3   2       17.90        0.00     21.55 o 
  -5   3   2     5271.47     4739.22    189.82 o 
  -4   3   2      134.42      158.59     16.79 o 
  -3   3   2     5165.35     4568.45    169.42 o 
  -2   3   2      379.06      391.89     18.40 o 
  -1   3   2     1915.35     1954.18     73.47 o 
   0   3   2      219.50      264.72     17.76 o 
   1   3   2     7396.33     7762.52    283.10 o 
   2   3   2     3015.41     2944.98    109.13 o 
   3   3   2     4441.55     4289.12    157.92 o 
   4   3   2     1414.52     1439.84     54.82 o 
   5   3   2     9350.86     8527.88    313.91 o 
   6   3   2     4307.67     4268.58    173.39 o 
   7   3   2      319.90      281.35     31.29 o 
   8   3   2      558.41      458.25     40.12 o 
   9   3   2     5275.39     5043.92    231.15 o 
  10   3   2      313.80      300.87     43.66 o 
  11   3   2      649.60      705.66     58.88 o 
  12   3   2      920.22     1096.14     76.65 o 
  13   3   2     1068.64     1226.10    186.66 o 
 -13   4   2       64.72       31.70     51.47 o 
 -12   4   2      856.01      844.26    108.92 o 
 -11   4   2      131.57      100.03     55.96 o 
 -10   4   2      120.38      117.69     41.91 o 
  -9   4   2     2192.64     2135.52    109.18 o 
  -8   4   2    13621.21    12788.98    569.56 o 
  -7   4   2     1199.34     1234.07     67.00 o 
  -6   4   2      332.58      395.31     32.29 o 
  -5   4   2     8462.62     7904.52    353.46 o 
  -4   4   2    12425.13    11835.13    432.45 o 
  -3   4   2     4790.44     4574.84    169.96 o 
  -2   4   2     2598.35     2542.80     95.86 o 
  -1   4   2     4609.57     4661.19    171.65 o 
   0   4   2    13286.27    14251.95    517.34 o 
   1   4   2     1695.27     1720.09     65.46 o 
   2   4   2     8604.55     8406.91    336.00 o 
   3   4   2     3373.60     3442.69    129.27 o 
   4   4   2     4376.03     4144.54    152.51 o 
   5   4   2      464.21      396.57     30.05 o 
   6   4   2     3780.61     3709.84    170.70 o 
   7   4   2     2569.53     2365.63    122.35 o 
   8   4   2      318.53      219.81     34.83 o 
   9   4   2       12.73        0.00     35.94 o 
  10   4   2     4789.73     4875.84    228.27 o 
  11   4   2      643.94      737.88     91.64 o 
  12   4   2      246.27      211.59     53.48 o 
  13   4   2        0.29       50.30     53.11 o 
 -12   5   2        0.73       24.22     49.14 o 
 -11   5   2       22.60       23.49     44.55 o 
 -10   5   2     2706.17     2464.12    166.24 o 
  -9   5   2      413.19      436.00     45.61 o 
  -8   5   2      659.62      602.74     56.24 o 
  -7   5   2        0.68        0.00     27.17 o 
  -6   5   2    17635.75    16019.23    710.74 o 
  -5   5   2       21.66       20.60     22.41 o 
  -4   5   2      856.09      787.75     66.50 o 
  -3   5   2     2547.43     2462.76     93.00 o 
  -2   5   2    11864.40    11752.75    429.36 o 
  -1   5   2        1.51        6.22     12.63 o 
   0   5   2     1362.25     1319.97     52.19 o 
   1   5   2      472.65      479.50     32.83 o 
   2   5   2     5163.63     5357.18    194.90 o 
   3   5   2      359.08      389.94     22.04 o 
   4   5   2    12306.78    11915.61    530.12 o 
   5   5   2       58.69       29.83     22.32 o 
   6   5   2     3198.93     2857.48    134.94 o 
   7   5   2        8.88        8.68     29.91 o 
   8   5   2     6526.88     6123.31    279.46 o 
   9   5   2      344.70      313.17     43.62 o 
  10   5   2     1942.59     1938.96    104.75 o 
  11   5   2       26.52       20.34     45.62 o 
  12   5   2     2335.11     2212.63    121.55 o 
 -12   6   2      578.61      570.37     75.83 o 
 -11   6   2      739.10      756.71    122.51 o 
 -10   6   2      179.31      221.97     46.37 o 
  -9   6   2     1350.33     1337.25     79.97 o 
  -8   6   2     1975.59     1934.03    104.82 o 
  -7   6   2      583.57      535.25     44.59 o 
  -6   6   2      140.42       93.66     28.69 o 
  -5   6   2     2677.77     2442.81    148.31 o 
  -4   6   2     7948.16     7290.05    327.38 o 
  -3   6   2      199.95      158.41     24.56 o 
  -2   6   2        0.68        0.00     15.36 o 
  -1   6   2      430.15      380.41     32.90 o 
   0   6   2      501.09      443.67     25.16 o 
   1   6   2      531.11      636.92     31.36 o 
   2   6   2     2495.35     2768.53    105.83 o 
   3   6   2     5941.64     5977.92    269.38 o 
   4   6   2      350.37      366.69     58.52 o 
   5   6   2        4.38        5.22     25.59 o 
   6   6   2     6508.58     6078.62    274.37 o 
   7   6   2     4353.31     3610.29    170.10 o 
   8   6   2      773.99      648.93     52.14 o 
   9   6   2      565.88      575.26     80.57 o 
  10   6   2     2853.29     2650.74    134.83 o 
  11   6   2      519.03      693.95    102.53 o 
  12   6   2      514.17      559.41     60.64 o 
 -11   7   2      360.06      356.98     52.18 o 
 -10   7   2       31.77       37.91     59.75 o 
  -9   7   2     1239.83     1320.74     88.25 o 
  -8   7   2      616.86      529.56     49.93 o 
  -7   7   2     5088.64     4981.32    230.82 o 
  -6   7   2     1207.84     1037.40     65.68 o 
  -5   7   2     4146.11     3975.65    183.89 o 
  -4   7   2      323.43      244.41     32.29 o 
  -3   7   2     3097.34     2857.91    134.12 o 
  -2   7   2       87.76       53.67     24.91 o 
  -1   7   2      941.16     1089.84     47.39 o 
   0   7   2        2.46       28.12     19.02 o 
   1   7   2     8665.85     8968.21    329.19 o 
   2   7   2      121.14      136.10     26.15 o 
   3   7   2      974.36      921.40     61.75 o 
   4   7   2        8.36       14.98     28.44 o 
   5   7   2     2724.64     2578.03    136.43 o 
   6   7   2      581.92      455.49     45.83 o 
   7   7   2      490.09      451.53     48.48 o 
   8   7   2     1284.84     1192.99     90.52 o 
   9   7   2     3084.07     2928.43    146.05 o 
  10   7   2      609.30      479.27     54.58 o 
  11   7   2     1228.55     1388.47    123.00 o 
 -10   8   2       82.47       63.22     48.06 o 
  -9   8   2     3295.29     3083.75    153.41 o 
  -8   8   2      604.38      525.31     51.61 o 
  -7   8   2      915.81      834.20    123.66 o 
  -6   8   2       48.38       27.15     36.79 o 
  -5   8   2     8907.07     8161.44    369.34 o 
  -4   8   2      152.39      270.88     53.07 o 
  -3   8   2     5678.41     5530.42    251.65 o 
  -2   8   2      583.50      581.19     44.22 o 
  -1   8   2     2149.87     2233.26    143.80 o 
   0   8   2     1747.94     1963.66     78.52 o 
   1   8   2        2.72       21.63     27.00 o 
   2   8   2      824.26      897.61     55.14 o 
   3   8   2     3163.91     3372.66    158.23 o 
   4   8   2     3809.20     4034.95    235.03 o 
   5   8   2      372.55      337.02     41.20 o 
   6   8   2      375.27      328.78     43.57 o 
   7   8   2     5479.35     5028.65    233.47 o 
   8   8   2      152.71      124.59     41.92 o 
   9   8   2      302.92      293.64     49.66 o 
  10   8   2      818.28      871.68    115.80 o 
  -9   9   2        8.39        0.00     44.01 o 
  -8   9   2       91.33       57.47     45.02 o 
  -7   9   2     2341.74     2108.66    112.25 o 
  -6   9   2     6218.14     6472.62    296.91 o 
  -5   9   2     2285.80     2169.11    111.85 o 
  -4   9   2      947.72      871.94     59.96 o 
  -3   9   2     1608.35     1637.92     87.34 o 
  -2   9   2     4843.99     4615.75    213.42 o 
  -1   9   2      378.84      418.62     42.19 o 
   0   9   2     4152.91     4021.20    261.17 o 
   1   9   2      206.87      204.80     35.45 o 
   2   9   2     4548.70     4472.18    207.19 o 
   3   9   2      931.79      910.32     59.03 o 
   4   9   2     5251.07     4871.81    226.01 o 
   5   9   2     1678.06     1658.85    113.99 o 
   6   9   2     1893.86     1788.79    127.43 o 
   7   9   2      414.12      368.15     50.42 o 
   8   9   2     1035.39      853.46     65.35 o 
   9   9   2     1986.78     2029.52    111.81 o 
  -8  10   2     2302.35     2228.01    119.34 o 
  -7  10   2      203.04       89.30     53.17 o 
  -6  10   2       73.06      125.70     44.70 o 
  -5  10   2       47.32       52.52     42.18 o 
  -4  10   2     2920.98     2886.28    142.64 o 
  -3  10   2      202.88      242.46     43.06 o 
  -2  10   2      770.73      585.10     51.75 o 
  -1  10   2     1161.17     1523.87    120.76 o 
   0  10   2     2940.15     2966.09    202.18 o 
   1  10   2        3.78        6.32     53.69 o 
   2  10   2     4294.65     4405.06    205.61 o 
   3  10   2      899.57      899.42     62.25 o 
   4  10   2     3239.36     2974.90    146.10 o 
   5  10   2      466.56      557.06     53.04 o 
   6  10   2     2141.60     1988.82    108.47 o 
   7  10   2       44.49        0.00     46.01 o 
   8  10   2     1197.24     1221.78     88.44 o 
  -6  11   2     1608.82     1522.73     99.72 o 
  -5  11   2      393.43      337.74     51.93 o 
  -4  11   2       29.54       42.29     45.49 o 
  -3  11   2      522.96      497.52     55.85 o 
  -2  11   2     1251.11     1273.57    170.78 o 
  -1  11   2      143.03      146.78     61.77 o 
   0  11   2      690.22      523.39     74.06 o 
   1  11   2     4585.43     4900.98    320.54 o 
   2  11   2      544.85      501.51     72.81 o 
   3  11   2      190.69      194.47     47.56 o 
   4  11   2      300.16      346.03     52.19 o 
   5  11   2      551.32      601.44     73.54 o 
   6  11   2       51.35       19.22     44.72 o 
  -3  12   2     1661.52     1552.88    129.92 o 
  -2  12   2       38.23       46.86     59.15 o 
  -1  12   2     2584.65     2863.18    204.20 o 
   0  12   2        0.51        0.00     60.72 o 
   1  12   2        6.71        0.00     63.15 o 
   2  12   2        0.07        0.00     63.01 o 
   3  12   2     2836.79     2482.81    256.45 o 
 -13   0   3     1509.98     1980.12    229.22 o 
 -11   0   3     1905.21     2099.27    222.41 o 
  -9   0   3     4962.63     5043.33    269.00 o 
  -7   0   3      140.52      179.14     33.66 o 
  -5   0   3    24339.73    23301.28   1196.06 o 
  -3   0   3    22868.30    22748.58   1167.44 o 
  -1   0   3   108346.97   110116.50   5636.37 o 
   1   0   3     1733.08     1656.60     92.28 o 
   3   0   3    37789.52    37684.79   1930.82 o 
   5   0   3     3682.67     3667.84    193.88 o 
   7   0   3     6271.18     6015.69    312.23 o 
   9   0   3     7082.04     7708.68    401.94 o 
  11   0   3     1667.52     1741.82    196.31 o 
  13   0   3     3509.59     3766.20    369.92 o 
 -13   1   3     4350.45     4719.32    315.73 o 
 -12   1   3       39.51       49.96     53.99 o 
 -11   1   3      257.98      240.94     66.19 o 
 -10   1   3      692.67      795.99     70.75 o 
  -9   1   3      288.20      285.68     46.93 o 
  -8   1   3     1196.64     1080.09     48.89 o 
  -7   1   3     9391.66     9185.88    336.15 o 
  -6   1   3     3311.11     3278.89    122.43 o 
  -5   1   3     1293.87     1342.55     68.34 o 
  -4   1   3     1649.19     1459.54     56.42 o 
  -3   1   3    41110.54    40284.74   1458.53 o 
  -2   1   3     7608.29     7333.80    266.87 o 
  -1   1   3        1.25        0.00      5.81 o 
   0   1   3     7974.52     8438.87    336.54 o 
   1   1   3    12856.52    13985.08    507.75 o 
   2   1   3    12719.19    13321.68    483.21 o 
   3   1   3       46.36      120.25     17.59 o 
   4   1   3     6337.08     6533.42    239.34 o 
   5   1   3     4831.52     4874.73    180.54 o 
   6   1   3       21.86        0.57     17.00 o 
   7   1   3     1479.57     1568.33     69.69 o 
   8   1   3     4198.79     4374.52    164.43 o 
   9   1   3     2797.28     2812.68    135.59 o 
  10   1   3       68.77       58.78     38.61 o 
  11   1   3     2572.96     2686.90    191.37 o 
  12   1   3     2346.81     2561.16    153.52 o 
  13   1   3     1609.03     1750.86    147.63 o 
 -13   2   3        7.65        0.00    102.13 o 
 -12   2   3     4618.66     4798.06    492.48 o 
 -11   2   3      178.62      171.35     46.68 o 
 -10   2   3      301.39      305.91     53.89 o 
  -9   2   3      276.05      293.31     46.18 o 
  -8   2   3      542.73      582.62     43.47 o 
  -7   2   3      148.49      183.09     28.76 o 
  -6   2   3     5269.80     4990.60    185.01 o 
  -5   2   3     3605.68     3495.38    140.12 o 
  -4   2   3    10288.38    10032.84    365.45 o 
  -3   2   3       72.88       62.17     10.74 o 
  -2   2   3    24275.81    23875.08    865.79 o 
  -1   2   3     9152.93     9380.72    341.04 o 
   0   2   3     9839.15     9670.21    351.61 o 
   1   2   3      275.69      250.37     21.91 o 
   2   2   3    12729.74    13521.78    491.24 o 
   3   2   3     1915.00     1976.62     74.78 o 
   4   2   3      596.67      500.46     24.17 o 
   5   2   3      876.59      910.07     35.83 o 
   6   2   3    11475.56    11681.52    424.97 o 
   7   2   3        0.98       10.91     19.24 o 
   8   2   3        3.55        0.91     28.96 o 
   9   2   3      674.58      844.32     56.89 o 
  10   2   3     2076.60     2431.98    165.42 o 
  11   2   3       75.54      103.23     44.37 o 
  12   2   3        2.82       17.68     69.40 o 
  13   2   3      202.07      203.90     78.08 o 
 -13   3   3      280.13      477.24     84.33 o 
 -12   3   3      151.65      242.17     61.78 o 
 -11   3   3      168.44      195.76     47.05 o 
 -10   3   3     3828.21     3857.46    183.23 o 
  -9   3   3      372.36      332.36     41.34 o 
  -8   3   3     1166.90     1071.88     67.68 o 
  -7   3   3     1980.79     1892.57     93.15 o 
  -6   3   3     5966.96     5792.98    233.36 o 
  -5   3   3     1475.39     1461.73     58.12 o 
  -4   3   3     4044.59     3669.38    134.36 o 
  -3   3   3      929.79      812.66     43.92 o 
  -2   3   3    12604.53    12226.75    443.62 o 
  -1   3   3      386.90      344.85     25.71 o 
   0   3   3    19483.62    20429.50    740.76 o 
   1   3   3     4568.63     5029.92    183.83 o 
   2   3   3     7547.54     7692.83    281.09 o 
   3   3   3     1962.80     2050.46     77.56 o 
   4   3   3     6219.08     5992.58    204.15 o 
   5   3   3      439.18      470.72     30.70 o 
   6   3   3      139.98      137.54     17.46 o 
   7   3   3      641.53      627.82     79.36 o 
   8   3   3     6444.51     6277.45    284.71 o 
   9   3   3      365.01      385.21     43.37 o 
  10   3   3      556.29      672.30     94.50 o 
  11   3   3      113.01      129.60     43.94 o 
  12   3   3     5869.92     6608.32    421.42 o 
  13   3   3       66.97        0.00     71.40 o 
 -13   4   3     1273.54     1509.08     96.04 o 
 -12   4   3      951.56      992.36     74.86 o 
 -11   4   3     1291.65     1315.47    149.70 o 
 -10   4   3       71.30       62.51     40.93 o 
  -9   4   3     4994.91     4801.68    222.77 o 
  -8   4   3     2407.46     2165.92    108.19 o 
  -7   4   3        2.19       18.33     27.64 o 
  -6   4   3     1267.75     1167.63     80.75 o 
  -5   4   3    13314.99    13198.77    586.54 o 
  -4   4   3     3026.55     3076.96    115.53 o 
  -3   4   3     3993.01     4009.80    147.97 o 
  -2   4   3     2505.46     2432.42     84.52 o 
  -1   4   3    19144.23    20292.61    736.44 o 
   0   4   3     6168.73     6217.12    226.99 o 
   1   4   3       48.95       55.94     15.90 o 
   2   4   3     2607.40     2701.56    100.65 o 
   3   4   3    10394.95    10720.39    391.69 o 
   4   4   3     2451.22     2441.60     92.92 o 
   5   4   3     2145.85     2095.16    150.64 o 
   6   4   3     1566.97     1445.05     73.98 o 
   7   4   3     5881.84     5278.47    241.31 o 
   8   4   3      106.21       83.44     34.08 o 
   9   4   3     2061.79     2022.54    104.93 o 
  10   4   3     3770.85     3575.11    177.41 o 
  11   4   3     2121.98     2086.20    113.29 o 
  12   4   3       39.67       52.03     50.89 o 
  13   4   3     1890.37     2248.51    123.17 o 
 -12   5   3        4.62        0.00     48.47 o 
 -11   5   3      407.55      472.46     78.57 o 
 -10   5   3        0.28        0.00     42.23 o 
  -9   5   3      323.56      299.12     43.56 o 
  -8   5   3      471.00      543.58     46.60 o 
  -7   5   3     6169.16     5848.61    265.27 o 
  -6   5   3       92.26       88.78     25.86 o 
  -5   5   3        5.77        0.00     23.19 o 
  -4   5   3      392.64      346.58     31.45 o 
  -3   5   3    40601.21    42570.86   1545.99 o 
  -2   5   3      191.32      210.39     17.39 o 
  -1   5   3     1806.44     1981.50     76.65 o 
   0   5   3        9.10        0.00     13.69 o 
   1   5   3    16983.23    18361.64    617.47 o 
   2   5   3      431.73      566.51     27.95 o 
   3   5   3      405.71      368.82     22.31 o 
   4   5   3       54.47       41.43     22.55 o 
   5   5   3    14045.27    13530.88    601.30 o 
   6   5   3       84.29       55.98     31.72 o 
   7   5   3     3700.99     3487.03    164.46 o 
   8   5   3       96.99       98.85     35.12 o 
   9   5   3     3953.49     4126.08    194.51 o 
  10   5   3      467.00      426.94     50.02 o 
  11   5   3     1834.32     1928.98    134.63 o 
  12   5   3        0.01        0.00     50.70 o 
 -12   6   3     1203.64     1302.20    111.70 o 
 -11   6   3     1423.12     1435.05     89.40 o 
 -10   6   3       25.03       65.60     44.79 o 
  -9   6   3       93.70      116.52     42.31 o 
  -8   6   3      312.91      342.36     41.74 o 
  -7   6   3      285.87      240.08     51.78 o 
  -6   6   3      468.71      415.59     41.68 o 
  -5   6   3    10920.58     9636.14    430.30 o 
  -4   6   3     3827.16     3542.71    164.03 o 
  -3   6   3      635.71      659.46     75.67 o 
  -2   6   3     2791.20     2807.91    106.74 o 
  -1   6   3    11481.47    12285.86    447.65 o 
   0   6   3     4478.72     4834.23    179.15 o 
   1   6   3       46.64       78.07     17.70 o 
   2   6   3     6284.81     6760.74    247.76 o 
   3   6   3     3128.12     3169.96    146.86 o 
   4   6   3      726.12      702.53     45.21 o 
   5   6   3      538.60      583.06     57.32 o 
   6   6   3     4355.60     4182.06    194.38 o 
   7   6   3      951.07      944.43     95.91 o 
   8   6   3       85.32       48.52     35.46 o 
   9   6   3     1553.06     1403.94     82.78 o 
  10   6   3      185.34      207.41     46.91 o 
  11   6   3     1352.54     1630.02     98.12 o 
  12   6   3       45.02       18.42     48.79 o 
 -11   7   3      151.49      138.17     48.74 o 
 -10   7   3     4765.53     4800.27    227.98 o 
  -9   7   3       21.31        0.00     40.64 o 
  -8   7   3      949.26      888.32     94.45 o 
  -7   7   3        9.85       25.40     35.94 o 
  -6   7   3     2945.42     2769.65    133.83 o 
  -5   7   3      639.40      702.69    116.12 o 
  -4   7   3     3673.35     3721.03    171.94 o 
  -3   7   3     3517.61     3117.23    145.16 o 
  -2   7   3     3833.69     4048.94    185.60 o 
  -1   7   3      874.76      943.53     43.13 o 
   0   7   3     6794.27     7289.92    268.68 o 
   1   7   3      941.30     1050.89     46.77 o 
   2   7   3     1127.17     1392.76     71.76 o 
   3   7   3      141.71      216.43     29.52 o 
   4   7   3     1890.57     1776.47     90.45 o 
   5   7   3       23.10       28.29     30.30 o 
   6   7   3      878.45      752.55     53.45 o 
   7   7   3      315.82      339.19     52.90 o 
   8   7   3     2989.85     2475.64    125.18 o 
   9   7   3       69.23       41.02     43.06 o 
  10   7   3      455.41      565.27     91.28 o 
  11   7   3     1007.89     1063.99     76.20 o 
 -10   8   3        9.82       28.44     44.68 o 
  -9   8   3     1367.04     1283.35     82.03 o 
  -8   8   3     2246.72     2359.08    210.63 o 
  -7   8   3      629.05      627.26     53.96 o 
  -6   8   3     1169.11     1093.98     68.48 o 
  -5   8   3      566.10      469.34     44.48 o 
  -4   8   3     5749.63     5669.45    257.34 o 
  -3   8   3     1231.13     1214.01     68.29 o 
  -2   8   3     3604.69     3938.60    182.63 o 
  -1   8   3      499.46      594.15     43.72 o 
   0   8   3     8630.50     9340.36    343.62 o 
   1   8   3      666.40      781.26     50.19 o 
   2   8   3     4148.77     4025.02    186.73 o 
   3   8   3     2096.53     2295.81    239.36 o 
   4   8   3     1980.09     1736.05     90.85 o 
   5   8   3     1940.21     1862.13     97.42 o 
   6   8   3     3613.34     3594.12    170.28 o 
   7   8   3     1370.30     1150.87     72.44 o 
   8   8   3      407.07      307.48     56.18 o 
   9   8   3       15.67        0.00     44.71 o 
  10   8   3     4150.20     4325.44    205.48 o 
  -9   9   3      637.31      645.60     60.50 o 
  -8   9   3        1.39       13.34     44.85 o 
  -7   9   3     3315.22     3253.76    160.07 o 
  -6   9   3      293.26      305.85     45.62 o 
  -5   9   3      255.85      312.17     66.63 o 
  -4   9   3     4671.52     4561.71    213.10 o 
  -3   9   3     8862.30     8517.76    384.94 o 
  -2   9   3     1852.30     1901.20    138.23 o 
  -1   9   3       95.83      124.60     35.28 o 
   0   9   3      727.55      847.62     80.23 o 
   1   9   3     2539.08     2764.35    132.71 o 
   2   9   3     1436.43     1482.99     81.27 o 
   3   9   3      654.21      655.62     51.98 o 
   4   9   3      215.80      210.62     41.16 o 
   5   9   3    10735.23     9624.88    433.85 o 
   6   9   3      164.18      111.25     42.55 o 
   7   9   3      865.96      959.87    120.05 o 
   8   9   3      711.24      572.20     78.54 o 
   9   9   3     3620.89     3378.72    248.64 o 
  -8  10   3      217.29      152.14     47.93 o 
  -7  10   3      376.81      363.70     53.70 o 
  -6  10   3        0.05       33.57     45.69 o 
  -5  10   3     4935.16     5032.72    234.92 o 
  -4  10   3      110.68       62.03     40.28 o 
  -3  10   3       51.69       72.11     40.69 o 
  -2  10   3      232.21      177.54     42.49 o 
  -1  10   3     6762.27     6829.04    433.69 o 
   0  10   3       44.77      123.96     58.07 o 
   1  10   3      317.86      395.44    125.39 o 
   2  10   3      291.69      362.00     51.75 o 
   3  10   3     5706.96     5612.60    259.17 o 
   4  10   3       34.41       19.13     42.32 o 
   5  10   3      524.21      518.74     53.53 o 
   6  10   3      492.06      403.65     60.44 o 
   7  10   3     3236.11     2892.34    165.26 o 
   8  10   3      606.49      560.74     97.67 o 
  -6  11   3     1776.89     1911.80    108.39 o 
  -5  11   3        0.49        0.00     46.17 o 
  -4  11   3      210.55      259.36     50.51 o 
  -3  11   3     2801.80     2695.63    162.80 o 
  -2  11   3     1434.16     1578.73    127.98 o 
  -1  11   3      135.55       83.60     66.38 o 
   0  11   3     1199.47     1293.89    111.93 o 
   1  11   3     1314.89     1510.69    154.89 o 
   2  11   3       13.53       27.79     61.64 o 
   3  11   3      111.84      167.43     46.33 o 
   4  11   3     1970.22     1861.16    204.57 o 
   5  11   3      527.20      485.57     90.74 o 
   6  11   3      572.59      681.16     62.50 o 
  -3  12   3        6.78        0.00     61.02 o 
  -2  12   3     1536.29     1513.98    189.50 o 
  -1  12   3      357.15      556.62    178.72 o 
   0  12   3     1050.80     1001.55    100.64 o 
   1  12   3      399.63      530.65    136.17 o 
   2  12   3     1218.91     1559.88    131.56 o 
   3  12   3       58.39        5.31     62.34 o 
 -12   0   4     6597.77     8016.93    725.10 o 
 -10   0   4     1135.37     1295.87    153.19 o 
  -8   0   4    25193.09    26581.26   2319.41 o 
  -6   0   4      605.88      724.24     76.56 o 
  -4   0   4     6328.94     6512.94    337.03 o 
  -2   0   4    16663.77    17271.13    887.33 o 
   0   0   4     1836.25     1749.27    115.54 o 
   2   0   4    54832.79    57653.45   2953.30 o 
   4   0   4     4967.60     4929.28    257.15 o 
   6   0   4     3928.88     3864.00    204.99 o 
   8   0   4     3247.59     3084.78    266.79 o 
  10   0   4     5714.50     5358.24    487.94 o 
  12   0   4      466.54      580.99    124.82 o 
 -13   1   4      215.05      276.48     78.35 o 
 -12   1   4     1439.46     1339.37    254.75 o 
 -11   1   4     2117.47     2385.70    173.71 o 
 -10   1   4     6282.00     6700.05    304.60 o 
  -9   1   4      531.85      460.64     42.82 o 
  -8   1   4      506.93      508.30     32.94 o 
  -7   1   4     1676.05     1638.81     67.24 o 
  -6   1   4     1748.31     1677.22     67.31 o 
  -5   1   4      805.53      831.26     42.36 o 
  -4   1   4     1163.16     1235.14     53.28 o 
  -3   1   4    15264.37    15625.26    567.72 o 
  -2   1   4     4198.80     4146.48    152.56 o 
  -1   1   4        6.89        2.82      6.71 o 
   0   1   4    17733.91    18464.84    737.41 o 
   1   1   4     2839.20     2775.10    101.75 o 
   2   1   4     8784.63     8949.01    325.68 o 
   3   1   4      783.59      817.51     42.97 o 
   4   1   4    25661.92    26193.72    950.54 o 
   5   1   4     3996.72     3796.29    141.78 o 
   6   1   4     3372.37     3576.86    133.61 o 
   7   1   4      335.64      309.41     25.94 o 
   8   1   4     4583.79     4608.46    171.83 o 
   9   1   4     2099.76     2068.52    148.85 o 
  10   1   4      404.34      497.88     49.33 o 
  11   1   4      581.68      719.24    161.70 o 
  12   1   4      508.10      497.02     85.04 o 
  13   1   4       36.46       57.53     76.60 o 
 -13   2   4     2230.90     2413.81    182.90 o 
 -12   2   4      758.00      895.76     99.49 o 
 -11   2   4     1115.54     1348.96     82.67 o 
 -10   2   4       64.07       10.71     39.25 o 
  -9   2   4       31.93      106.20     36.16 o 
  -8   2   4     1134.22     1139.38     65.24 o 
  -7   2   4      576.64      536.72     31.45 o 
  -6   2   4      113.25      114.45     19.23 o 
  -5   2   4    10940.43    10493.19    381.73 o 
  -4   2   4       60.39       84.34     15.11 o 
  -3   2   4     1378.64     1501.49     57.99 o 
  -2   2   4     2926.86     3014.69    110.17 o 
  -1   2   4    28803.22    30661.71   1111.21 o 
   0   2   4        3.20        7.80      8.22 o 
   1   2   4       47.84       16.20      9.15 o 
   2   2   4     4131.91     4161.70    153.41 o 
   3   2   4    13576.49    13341.44    484.75 o 
   4   2   4      303.11      323.49     21.83 o 
   5   2   4     3875.69     3954.82    147.56 o 
   6   2   4      631.00      615.20     32.23 o 
   7   2   4     4101.80     3759.22    149.11 o 
   8   2   4      262.91      297.47     36.66 o 
   9   2   4     1389.92     1292.88     74.72 o 
  10   2   4        3.23        0.00     40.84 o 
  11   2   4      403.65      440.50     53.17 o 
  12   2   4       79.21       96.37     71.01 o 
  13   2   4     2199.00     2440.50    186.15 o 
 -13   3   4      563.44      565.69    169.64 o 
 -12   3   4       52.49      148.59     51.54 o 
 -11   3   4     3575.74     3786.24    181.63 o 
 -10   3   4      937.71      880.90     63.63 o 
  -9   3   4     1727.57     1884.25     98.28 o 
  -8   3   4       19.86        0.00     32.59 o 
  -7   3   4     4039.72     4042.65    185.30 o 
  -6   3   4      440.36      451.03     43.90 o 
  -5   3   4        2.16        8.70     15.83 o 
  -4   3   4     1881.91     1877.06     72.60 o 
  -3   3   4    10921.63    10946.12    398.38 o 
  -2   3   4     4459.29     4522.16    165.07 o 
  -1   3   4       81.49       71.60     11.41 o 
   0   3   4     1545.60     1678.09     63.31 o 
   1   3   4    11866.59    11840.10    430.64 o 
   2   3   4      155.65      175.21     16.70 o 
   3   3   4     3603.01     3427.86    127.65 o 
   4   3   4     1203.95     1159.03     47.56 o 
   5   3   4     7772.12     7459.23    273.91 o 
   6   3   4        1.45        0.00     18.35 o 
   7   3   4     1380.40     1485.47     77.96 o 
   8   3   4     1056.04     1074.99     64.75 o 
   9   3   4     1746.38     1601.27     86.61 o 
  10   3   4      374.68      438.02     59.29 o 
  11   3   4     2299.19     2612.32    167.55 o 
  12   3   4      277.26      309.23     55.55 o 
  13   3   4        0.74        0.00     73.82 o 
 -12   4   4     2492.05     2900.81    171.70 o 
 -11   4   4      587.63      648.36     60.02 o 
 -10   4   4      717.28      734.02     59.46 o 
  -9   4   4     2737.95     2618.23    246.99 o 
  -8   4   4     7066.59     6902.57    313.77 o 
  -7   4   4      173.93      108.41     30.27 o 
  -6   4   4     1199.90     1145.47     62.90 o 
  -5   4   4     2147.63     2021.68     86.79 o 
  -4   4   4     5537.19     5515.23    203.52 o 
  -3   4   4        0.26        2.82     14.43 o 
  -2   4   4     7119.69     7168.26    287.08 o 
  -1   4   4     6195.79     6679.74    244.49 o 
   0   4   4     2014.65     2419.52     90.98 o 
   1   4   4       34.62       18.30     12.97 o 
   2   4   4    16220.20    17200.92    625.38 o 
   3   4   4     3289.27     3315.59    124.18 o 
   4   4   4     1931.55     2042.73     79.56 o 
   5   4   4      409.64      417.36     28.53 o 
   6   4   4     5359.99     5126.83    233.63 o 
   7   4   4     3306.92     3315.18    154.94 o 
   8   4   4      247.33      327.40     52.90 o 
   9   4   4      219.08      279.50     41.78 o 
  10   4   4     5669.27     5970.62    276.49 o 
  11   4   4        9.15        0.00     46.11 o 
  12   4   4      408.23      474.44     91.39 o 
 -12   5   4      923.84      856.98     73.05 o 
 -11   5   4      138.37      101.11     48.56 o 
 -10   5   4     6852.00     6806.07    313.20 o 
  -9   5   4       33.88       33.07     39.77 o 
  -8   5   4       92.71       83.72     36.69 o 
  -7   5   4        2.85       26.36     30.33 o 
  -6   5   4     3960.48     3646.64    169.55 o 
  -5   5   4      130.09      113.22     26.62 o 
  -4   5   4    10637.45    11359.53    504.57 o 
  -3   5   4      500.36      506.09     27.71 o 
  -2   5   4     1991.59     2083.55     74.10 o 
  -1   5   4       94.14      130.77     17.10 o 
   0   5   4    17227.90    18603.72    676.32 o 
   1   5   4      330.45      370.12     23.17 o 
   2   5   4     5479.50     5806.14    214.02 o 
   3   5   4       62.99       78.47     16.37 o 
   4   5   4    15432.45    15812.14    701.38 o 
   5   5   4      120.87      112.54     26.70 o 
   6   5   4     1300.38     1240.59     68.77 o 
   7   5   4       40.41       31.99     31.84 o 
   8   5   4     4131.60     3732.47    174.94 o 
   9   5   4      338.27      385.28     47.94 o 
  10   5   4      124.37       80.72     44.98 o 
  11   5   4       32.38       18.04     48.01 o 
  12   5   4     1460.97     1559.37    156.42 o 
 -11   6   4      324.32      267.77     62.41 o 
 -10   6   4        4.55       36.34     44.52 o 
  -9   6   4      668.05      665.58     73.05 o 
  -8   6   4     2016.32     1879.23    100.04 o 
  -7   6   4      215.99      265.39     45.37 o 
  -6   6   4      170.40      152.86     33.55 o 
  -5   6   4     4738.02     4375.60    199.49 o 
  -4   6   4       63.69       48.88     25.73 o 
  -3   6   4      792.24      736.40     45.89 o 
  -2   6   4     5577.46     5970.43    220.43 o 
  -1   6   4     5053.69     5224.51    191.95 o 
   0   6   4     2471.10     2740.19    104.74 o 
   1   6   4     1446.16     1546.12     71.18 o 
   2   6   4    12751.30    13425.50    487.48 o 
   3   6   4     1541.97     1593.41    103.84 o 
   4   6   4     2527.16     2475.09    118.80 o 
   5   6   4      875.16      811.09     52.35 o 
   6   6   4     5719.77     5071.59    233.07 o 
   7   6   4     1542.04     1489.93     82.63 o 
   8   6   4      193.30      195.24     41.44 o 
   9   6   4      302.61      343.72     46.13 o 
  10   6   4      208.90      123.07     47.85 o 
  11   6   4      446.48      457.88     58.00 o 
 -11   7   4     2285.62     2152.20    216.28 o 
 -10   7   4     1213.96     1176.48     79.39 o 
  -9   7   4      512.19      503.47     52.78 o 
  -8   7   4       10.77        0.00     38.69 o 
  -7   7   4     2591.83     2505.95    152.32 o 
  -6   7   4      384.17      373.40     52.43 o 
  -5   7   4      412.07      360.11     39.37 o 
  -4   7   4      489.80      504.06     41.35 o 
  -3   7   4     2557.88     2633.76    124.72 o 
  -2   7   4     2424.14     2356.97    113.27 o 
  -1   7   4       29.44       54.41     20.86 o 
   0   7   4     2910.54     3080.88    117.32 o 
   1   7   4     9654.29    10239.79    375.72 o 
   2   7   4      141.92      168.27     29.25 o 
   3   7   4     3153.80     3272.18    153.68 o 
   4   7   4      845.51      770.44     51.73 o 
   5   7   4     5761.72     5912.39    269.93 o 
   6   7   4     1003.04      930.76     72.31 o 
   7   7   4     2794.19     2775.01    136.39 o 
   8   7   4      154.60      182.38     43.61 o 
   9   7   4      860.67      865.26     66.17 o 
  10   7   4       34.07        0.00     47.23 o 
  11   7   4     2744.32     2867.94    149.00 o 
 -10   8   4       52.44      108.56     48.93 o 
  -9   8   4     4165.17     4187.36    199.76 o 
  -8   8   4      324.79      316.02     48.69 o 
  -7   8   4      610.57      502.43     51.74 o 
  -6   8   4     1947.40     2011.61    109.08 o 
  -5   8   4     4262.68     4346.21    212.15 o 
  -4   8   4     2940.62     2676.62    130.56 o 
  -3   8   4      352.97      322.77     37.38 o 
  -2   8   4     1781.91     1716.78     88.76 o 
  -1   8   4     5501.91     5623.56    255.66 o 
   0   8   4      880.46     1008.00     48.47 o 
   1   8   4     1127.89     1212.54     67.62 o 
   2   8   4       91.32       90.38     32.94 o 
   3   8   4     2718.27     2862.98    212.10 o 
   4   8   4      508.81      532.94     56.89 o 
   5   8   4     1803.20     1606.92     87.82 o 
   6   8   4      650.67      659.54     81.07 o 
   7   8   4     3682.78     3592.41    295.47 o 
   8   8   4       94.15       62.67     42.78 o 
   9   8   4      355.40      300.06     53.21 o 
  10   8   4     2626.53     2615.58    153.47 o 
  -9   9   4      172.78      209.35     49.32 o 
  -8   9   4     1022.02     1248.60     81.57 o 
  -7   9   4      259.15      207.00     53.26 o 
  -6   9   4     1847.40     1794.10    140.20 o 
  -5   9   4        1.94        0.00     39.55 o 
  -4   9   4     7206.99     6943.03    315.48 o 
  -3   9   4      743.79      708.27     54.85 o 
  -2   9   4     3006.09     2739.95    133.84 o 
  -1   9   4       82.55       44.19     35.26 o 
   0   9   4     2660.72     2888.53    196.18 o 
   1   9   4     4088.65     4424.23    203.90 o 
   2   9   4     3074.79     3128.34    212.92 o 
   3   9   4       90.90      112.57     39.07 o 
   4   9   4     4812.85     4926.96    229.25 o 
   5   9   4     2554.15     2424.52    123.48 o 
   6   9   4       42.42       14.52     41.94 o 
   7   9   4      260.35      243.27     52.25 o 
   8   9   4     3994.56     4137.24    200.02 o 
   9   9   4      187.45      225.70     70.92 o 
  -7  10   4       42.39      103.73     50.61 o 
  -6  10   4     1088.60     1084.69     75.14 o 
  -5  10   4      435.87      437.19     54.21 o 
  -4  10   4     1050.89     1061.66     72.11 o 
  -3  10   4       21.91       33.15     41.99 o 
  -2  10   4     4944.33     4876.49    368.03 o 
  -1  10   4      236.02      178.47    115.18 o 
   0  10   4     2400.68     2468.37    173.70 o 
   1  10   4       29.65        0.70     85.11 o 
   2  10   4     6334.57     6195.43    283.98 o 
   3  10   4      121.64      192.32     45.07 o 
   4  10   4      596.20      597.93    110.23 o 
   5  10   4       79.94       90.71     45.39 o 
   6  10   4     3331.57     3601.21    175.20 o 
   7  10   4       87.90      101.01     48.43 o 
  -5  11   4       21.66        0.00     48.61 o 
  -4  11   4        2.32        0.00     47.43 o 
  -3  11   4     1175.11     1157.93    198.34 o 
  -2  11   4       20.08       28.93     63.69 o 
  -1  11   4        2.01        0.00     61.28 o 
   0  11   4     2956.82     3299.65    423.83 o 
   1  11   4     1609.47     1643.00    174.75 o 
   2  11   4      228.74      320.01    128.23 o 
   3  11   4      862.59      909.01     69.63 o 
   4  11   4     1853.89     1906.40    108.22 o 
   5  11   4      240.26      251.08     53.61 o 
  -2  12   4        2.25        0.00     74.89 o 
  -1  12   4     2873.35     2665.20    192.11 o 
   0  12   4       32.52       70.15     65.38 o 
   1  12   4        6.43        0.00     64.95 o 
   2  12   4      411.48      390.66     76.25 o 
 -13   0   5      918.23     1219.84    173.62 o 
 -11   0   5      142.03      246.24     97.59 o 
  -9   0   5    19182.04    20396.73   1278.69 o 
  -7   0   5      304.82      302.48     61.67 o 
  -5   0   5    12041.82    11496.72    593.53 o 
  -3   0   5      645.40      699.93     64.24 o 
  -1   0   5     9048.24     9290.71    594.52 o 
   1   0   5     3294.95     2989.41    157.71 o 
   3   0   5      389.74      477.46     33.42 o 
   5   0   5    22187.99    23000.93   1182.06 o 
   7   0   5    12151.41    12169.41    630.02 o 
   9   0   5    10992.27    10732.88    558.87 o 
  11   0   5      856.40      877.15    142.98 o 
  13   0   5      476.46      399.43    118.01 o 
 -13   1   5       12.15        0.00     76.02 o 
 -12   1   5      444.48      550.96     82.81 o 
 -11   1   5     1349.96     1554.33    127.96 o 
 -10   1   5      458.41      417.86     52.65 o 
  -9   1   5       47.51       44.98     35.46 o 
  -8   1   5     1844.12     1931.82     78.35 o 
  -7   1   5    10511.10    10584.56    420.85 o 
  -6   1   5     3308.03     3403.46    127.65 o 
  -5   1   5       91.03       88.30     16.44 o 
  -4   1   5     2427.10     2399.62     90.74 o 
  -3   1   5    12727.08    12476.48    454.33 o 
  -2   1   5       18.98       13.27     10.23 o 
  -1   1   5      806.96      802.42     33.16 o 
   0   1   5    10048.84    10797.98    393.87 o 
   1   1   5      834.72      922.24     36.36 o 
   2   1   5      471.87      706.99     33.58 o 
   3   1   5     5686.36     4901.84    180.41 o 
   4   1   5     7312.81     7116.77    260.08 o 
   5   1   5       46.54       49.82     15.25 o 
   6   1   5      554.86      619.53     47.96 o 
   7   1   5    12152.40    12057.60    441.25 o 
   8   1   5     1890.87     2010.14     81.98 o 
   9   1   5     1883.15     1973.83    102.40 o 
  10   1   5       44.06       46.44     37.22 o 
  11   1   5      580.97      525.41     82.54 o 
  12   1   5      358.52      186.43     74.41 o 
  13   1   5      314.90      187.08     81.74 o 
 -13   2   5      119.30      100.23     76.90 o 
 -12   2   5      498.23      414.01    125.96 o 
 -11   2   5      255.95      309.99     50.94 o 
 -10   2   5     2375.20     2461.86    182.13 o 
  -9   2   5      339.61      429.00     57.02 o 
  -8   2   5     3577.17     3704.27    172.26 o 
  -7   2   5      550.24      582.19     36.53 o 
  -6   2   5     3389.20     3315.41    125.49 o 
  -5   2   5      862.30      789.25     36.53 o 
  -4   2   5      889.73     1118.60     46.72 o 
  -3   2   5      111.27       94.06     18.02 o 
  -2   2   5    12121.28    11976.13    435.95 o 
  -1   2   5       85.99       81.39     11.32 o 
   0   2   5      251.04      323.11     19.49 o 
   1   2   5      726.62      907.40     45.67 o 
   2   2   5     1221.37     1082.89     44.19 o 
   3   2   5       19.09       22.28     13.55 o 
   4   2   5        8.35       11.25     15.53 o 
   5   2   5      865.91      881.76     40.09 o 
   6   2   5    10315.34    10060.49    368.15 o 
   7   2   5      288.55      272.99     27.15 o 
   8   2   5      738.72      734.06     82.06 o 
   9   2   5      812.70      850.01     74.03 o 
  10   2   5     1831.79     1802.10    168.21 o 
  11   2   5      563.41      581.89     59.66 o 
  12   2   5      479.19      543.55     84.65 o 
  13   2   5       66.30       84.60    100.99 o 
 -13   3   5       87.34      119.53     76.23 o 
 -12   3   5     1125.03     1223.77    161.98 o 
 -11   3   5      368.44      356.01     52.90 o 
 -10   3   5     1580.30     1560.15    129.52 o 
  -9   3   5        3.46        0.00     38.34 o 
  -8   3   5     4747.83     4881.84    223.13 o 
  -7   3   5      975.07      963.80     57.11 o 
  -6   3   5     4074.78     3802.55    165.09 o 
  -5   3   5      405.37      387.58     36.97 o 
  -4   3   5      194.40      192.27     27.73 o 
  -3   3   5      120.56      141.78     16.41 o 
  -2   3   5        1.72        0.00     12.82 o 
  -1   3   5      735.82      791.62     33.81 o 
   0   3   5    11546.13    12333.64    448.61 o 
   1   3   5      659.40      730.40     32.28 o 
   2   3   5     1339.81     1449.42     57.21 o 
   3   3   5       15.84        9.73     14.58 o 
   4   3   5    10204.89     9975.87    364.43 o 
   5   3   5     1035.05     1121.03     53.38 o 
   6   3   5      118.54      140.04     22.12 o 
   7   3   5     1067.32     1026.23     60.50 o 
   8   3   5     5430.11     5538.20    253.78 o 
   9   3   5       50.49       60.86     39.43 o 
  10   3   5      224.33      336.11     48.22 o 
  11   3   5      796.62      887.16     78.78 o 
  12   3   5      706.23      687.40     67.24 o 
 -12   4   5      105.80       82.62     52.78 o 
 -11   4   5       63.50       59.66     48.30 o 
 -10   4   5     1441.31     1453.89    104.99 o 
  -9   4   5     8023.69     7633.97    345.52 o 
  -8   4   5     2436.04     2683.07    131.40 o 
  -7   4   5        8.99        6.88     30.75 o 
  -6   4   5      714.08      665.98     67.94 o 
  -5   4   5     6988.86     6631.06    267.92 o 
  -4   4   5     2931.43     2975.36    113.19 o 
  -3   4   5      720.36      745.27     34.86 o 
  -2   4   5     1263.18     1238.68     50.87 o 
  -1   4   5    10731.30    10942.44    397.83 o 
   0   4   5      729.94      862.66     37.52 o 
   1   4   5     3932.04     4035.54    149.39 o 
   2   4   5     9492.80     9942.12    362.80 o 
   3   4   5     1475.63     1562.24     62.77 o 
   4   4   5      345.08      328.22     23.19 o 
   5   4   5     9716.96    10035.43    402.84 o 
   6   4   5     3722.18     3862.99    179.03 o 
   7   4   5     2998.22     2797.36    142.66 o 
   8   4   5       18.64       17.18     36.01 o 
   9   4   5     4619.19     4738.26    221.87 o 
  10   4   5      772.84      948.67     69.35 o 
  11   4   5      233.51      222.46     52.08 o 
  12   4   5       15.51       46.73     53.72 o 
 -12   5   5       90.88       31.16     51.85 o 
 -11   5   5     3199.72     3114.67    156.46 o 
 -10   5   5        2.54       23.11     42.91 o 
  -9   5   5       59.09       41.71     40.36 o 
  -8   5   5        0.02        0.00     36.38 o 
  -7   5   5     7943.96     7212.00    326.21 o 
  -6   5   5      285.48      280.34     34.74 o 
  -5   5   5      678.06      630.52     43.14 o 
  -4   5   5      631.56      598.44     60.14 o 
  -3   5   5    14178.47    13811.82    503.59 o 
  -2   5   5      173.24      188.66     27.07 o 
  -1   5   5      788.57      814.90     37.35 o 
   0   5   5     1484.03     1697.31     67.21 o 
   1   5   5     6477.20     7069.02    259.55 o 
   2   5   5      304.10      323.18     23.39 o 
   3   5   5     3722.70     3524.51    133.04 o 
   4   5   5       83.78      121.34     23.15 o 
   5   5   5     1660.50     1529.76     79.84 o 
   6   5   5      432.56      384.79     39.11 o 
   7   5   5    11277.95    11036.30    494.93 o 
   8   5   5       57.63       26.01     37.03 o 
   9   5   5     3001.10     3145.09    176.44 o 
  10   5   5       80.68      129.74     47.35 o 
  11   5   5     1194.25     1355.82    114.98 o 
  12   5   5       12.24       16.66     52.98 o 
 -11   6   5      198.17      274.28     74.10 o 
 -10   6   5      919.14      930.61     71.76 o 
  -9   6   5     1784.09     1791.16     97.93 o 
  -8   6   5      920.28      805.34     59.77 o 
  -7   6   5      350.50      366.04     43.17 o 
  -6   6   5     2184.39     1998.10    102.14 o 
  -5   6   5     6647.87     6545.01    294.03 o 
  -4   6   5       27.52       50.57     31.77 o 
  -3   6   5       24.58       31.84     22.85 o 
  -2   6   5     3890.66     3911.17    145.53 o 
  -1   6   5     1301.06     1531.43     82.06 o 
   0   6   5     1021.88     1247.25     52.75 o 
   1   6   5      743.75      857.92     40.60 o 
   2   6   5      577.62      641.50     34.35 o 
   3   6   5      111.07      147.60     23.00 o 
   4   6   5      102.46      105.75     29.91 o 
   5   6   5     4201.28     3937.39    183.84 o 
   6   6   5     3883.91     3594.65    169.54 o 
   7   6   5      448.03      493.00     60.93 o 
   8   6   5      632.12      512.87     60.75 o 
   9   6   5     2048.19     2187.75    136.68 o 
  10   6   5     1027.61     1070.25     96.80 o 
  11   6   5     1217.74     1336.22    106.81 o 
 -10   7   5     1526.30     1489.36     91.34 o 
  -9   7   5      420.80      444.21     57.16 o 
  -8   7   5     2867.77     2789.33    139.46 o 
  -7   7   5      466.01      387.95     44.90 o 
  -6   7   5     2340.70     2322.32    116.50 o 
  -5   7   5      294.03      274.85     39.11 o 
  -4   7   5      957.19      940.14     76.00 o 
  -3   7   5      323.45      348.06     66.90 o 
  -2   7   5      539.63      638.55     35.90 o 
  -1   7   5     1081.16     1055.78     48.37 o 
   0   7   5     7161.56     7271.65    268.74 o 
   1   7   5      906.09     1032.52     53.20 o 
   2   7   5     1671.30     1759.71    126.04 o 
   3   7   5      996.05      988.86     95.49 o 
   4   7   5     3773.32     3691.64    173.05 o 
   5   7   5        4.16        0.00     35.45 o 
   6   7   5      450.68      455.94     46.42 o 
   7   7   5      702.62      750.33     58.34 o 
   8   7   5     3371.94     3287.22    164.93 o 
   9   7   5      943.13      978.70     92.21 o 
  10   7   5      676.97      812.67     69.06 o 
 -10   8   5     2289.57     2415.35    149.54 o 
  -9   8   5      619.21      569.58     57.54 o 
  -8   8   5     1979.04     2107.64    113.45 o 
  -7   8   5       14.51        8.74     42.65 o 
  -6   8   5     1810.97     1476.23    105.81 o 
  -5   8   5       31.13        8.43     37.42 o 
  -4   8   5     2252.88     2305.53    140.62 o 
  -3   8   5     1864.91     1862.04    110.54 o 
  -2   8   5     1148.68     1235.39     72.72 o 
  -1   8   5     1475.83     1565.03     82.49 o 
   0   8   5       30.66       35.12     25.57 o 
   1   8   5      372.72      387.63     84.22 o 
   2   8   5     5623.57     5859.69    265.81 o 
   3   8   5     2606.67     2518.26    122.63 o 
   4   8   5      214.84      162.24     62.57 o 
   5   8   5       76.13      100.67     39.99 o 
   6   8   5     5681.30     5345.06    247.79 o 
   7   8   5      181.12      186.29     44.62 o 
   8   8   5      340.00      307.60     51.07 o 
   9   8   5      988.54      949.48     71.59 o 
  -8   9   5      543.51      571.39     60.47 o 
  -7   9   5     1732.95     1618.90     94.42 o 
  -6   9   5     1075.85     1180.22     76.34 o 
  -5   9   5      678.80      743.25    117.43 o 
  -4   9   5     1088.33     1123.03    117.33 o 
  -3   9   5     8003.90     7967.38    361.23 o 
  -2   9   5      358.51      401.43     47.01 o 
  -1   9   5     2696.99     2870.66    138.28 o 
   0   9   5      792.77      836.09     83.40 o 
   1   9   5     7878.38     7901.71    356.19 o 
   2   9   5      189.86      203.39     61.01 o 
   3   9   5     1651.96     1731.78    122.63 o 
   4   9   5     1439.51     1352.68     80.47 o 
   5   9   5     1127.38     1175.23     75.69 o 
   6   9   5      202.90      216.90     47.14 o 
   7   9   5     2583.03     2595.41    134.30 o 
   8   9   5     1009.72     1028.53     74.52 o 
  -7  10   5      351.49      325.42     51.41 o 
  -6  10   5      107.79      153.74     48.11 o 
  -5  10   5     3478.89     3646.45    202.93 o 
  -4  10   5       28.82       68.14     47.70 o 
  -3  10   5      393.78      460.34     53.06 o 
  -2  10   5     1491.01     1568.44     92.21 o 
  -1  10   5     3383.30     3410.30    229.07 o 
   0  10   5      306.46      344.31     66.19 o 
   1  10   5     2471.99     2569.75    291.63 o 
   2  10   5      130.05       88.98     46.32 o 
   3  10   5     2450.90     2604.60    132.78 o 
   4  10   5       75.11       46.14     45.29 o 
   5  10   5     1353.55     1294.45     83.32 o 
   6  10   5        8.36        2.28     47.75 o 
   7  10   5      963.13     1065.40     76.21 o 
  -5  11   5       48.94       65.57     51.20 o 
  -4  11   5      708.38      646.76     73.70 o 
  -3  11   5      653.10      521.07     87.95 o 
  -2  11   5      259.33      239.21     69.37 o 
  -1  11   5       78.95        0.00     63.76 o 
   0  11   5     2779.02     2815.15    197.79 o 
   1  11   5       12.95       45.42     65.10 o 
   2  11   5        1.34        0.00     64.76 o 
   3  11   5     2092.79     2125.32    115.65 o 
   4  11   5      517.78      670.14     84.19 o 
   5  11   5      262.56      212.54     53.49 o 
 -12   0   6     1609.82     1765.65    208.79 o 
 -10   0   6     3720.17     3199.96    307.51 o 
  -8   0   6       86.81      158.58     39.74 o 
  -6   0   6    11883.13    11988.69    619.95 o 
  -4   0   6     3331.33     3775.91    198.82 o 
  -2   0   6    15825.48    14854.48    768.53 o 
   0   0   6      204.62      301.96     71.49 o 
   2   0   6    58008.61    62375.26   3196.67 o 
   4   0   6      235.74      253.08     28.44 o 
   6   0   6     6024.48     6294.05    329.62 o 
   8   0   6     5651.51     5978.34    316.30 o 
  10   0   6     3533.24     3891.02    367.66 o 
  12   0   6     2170.93     2673.44    276.88 o 
 -13   1   6        6.03        3.38     77.63 o 
 -12   1   6      359.35      442.84     82.97 o 
 -11   1   6     1310.31     1605.15    130.72 o 
 -10   1   6      447.20      556.87     73.46 o 
  -9   1   6      703.25      682.62     52.97 o 
  -8   1   6     5005.15     5200.10    179.56 o 
  -7   1   6     1594.90     1678.11     63.85 o 
  -6   1   6        6.04       31.67     20.98 o 
  -5   1   6     3096.32     2971.09    112.10 o 
  -4   1   6    17298.17    17283.18    628.60 o 
  -3   1   6     3061.59     3000.75    112.78 o 
  -2   1   6      787.64      727.89     31.99 o 
  -1   1   6     2176.29     2284.60    106.14 o 
   0   1   6    18632.66    19427.21    874.26 o 
   1   1   6     6526.88     7253.62    263.95 o 
   2   1   6      108.81      166.48     14.65 o 
   3   1   6     1509.00     1656.09     65.11 o 
   4   1   6     2005.64     2016.87     78.46 o 
   5   1   6        0.84        7.89     19.10 o 
   6   1   6     2465.22     2604.52     99.83 o 
   7   1   6     2751.74     3063.98    116.83 o 
   8   1   6     1485.20     1589.80     93.04 o 
   9   1   6      129.28       70.43     38.51 o 
  10   1   6     3256.68     3520.33    168.42 o 
  11   1   6     2642.90     2656.21    231.49 o 
  12   1   6     2802.37     3203.23    226.65 o 
 -12   2   6        0.21       77.41     73.35 o 
 -11   2   6      218.14      305.01     52.52 o 
 -10   2   6        1.76       55.63     43.92 o 
  -9   2   6      624.92      638.93     52.12 o 
  -8   2   6        2.41       46.07     34.39 o 
  -7   2   6     3018.37     2979.86    128.05 o 
  -6   2   6      632.95      629.80     34.61 o 
  -5   2   6     9736.76     9623.26    352.46 o 
  -4   2   6        5.72       12.98     16.55 o 
  -3   2   6     8573.33     8355.36    305.43 o 
  -2   2   6     5980.76     5779.23    212.73 o 
  -1   2   6     9659.60     9848.91    394.86 o 
   0   2   6      563.98      617.08     27.75 o 
   1   2   6     4323.82     4180.69    156.07 o 
   2   2   6     1941.65     2006.57     76.46 o 
   3   2   6     2185.07     2226.87     85.67 o 
   4   2   6      200.24      181.18     19.89 o 
   5   2   6     6800.73     6832.57    250.89 o 
   6   2   6       54.75       55.09     22.09 o 
   7   2   6     6041.32     5763.02    210.70 o 
   8   2   6     1627.66     1714.05     81.26 o 
   9   2   6     7202.69     7448.93    338.56 o 
  10   2   6       35.05      115.96     65.90 o 
  11   2   6      163.92      175.38     53.61 o 
  12   2   6      548.74      670.36     94.68 o 
 -12   3   6       63.81       76.77     55.14 o 
 -11   3   6     1169.52     1183.55     79.90 o 
 -10   3   6      271.72      334.93     50.32 o 
  -9   3   6     1268.51     1257.70     76.01 o 
  -8   3   6      470.14      451.41     45.22 o 
  -7   3   6     3878.29     3984.29    185.15 o 
  -6   3   6      527.29      479.76     31.65 o 
  -5   3   6     4119.05     4179.20    156.73 o 
  -4   3   6      345.84      377.64     53.25 o 
  -3   3   6     8159.60     8061.83    294.40 o 
  -2   3   6       67.98       66.02     15.64 o 
  -1   3   6     6236.85     6072.89    222.45 o 
   0   3   6     5154.61     5415.38    199.92 o 
   1   3   6     2780.43     2914.26    110.22 o 
   2   3   6     2000.77     2177.69     83.20 o 
   3   3   6     6780.51     7034.12    258.98 o 
   4   3   6     1741.94     1690.52     68.51 o 
   5   3   6       88.59      116.73     21.66 o 
   6   3   6     1949.92     1872.04    100.01 o 
   7   3   6     8184.08     8455.92    380.78 o 
   8   3   6      518.50      636.27     51.58 o 
   9   3   6        6.97        0.00     41.99 o 
  10   3   6      246.51      224.16     49.63 o 
  11   3   6     5708.17     6199.40    286.94 o 
  12   3   6       42.52      108.29     58.47 o 
 -12   4   6     1561.78     1616.93     98.97 o 
 -11   4   6       17.59       49.56     51.08 o 
 -10   4   6     3362.56     3546.02    200.15 o 
  -9   4   6     1167.69     1113.34    200.80 o 
  -8   4   6       81.16      146.66     38.71 o 
  -7   4   6     1762.89     1652.43     87.96 o 
  -6   4   6     7153.62     7068.33    319.96 o 
  -5   4   6     2028.57     1984.31    136.85 o 
  -4   4   6      590.52      649.25     48.40 o 
  -3   4   6     2567.41     2620.73     99.98 o 
  -2   4   6     5230.23     4957.20    184.04 o 
  -1   4   6     2916.89     3172.98    118.25 o 
   0   4   6      829.20      979.75     42.57 o 
   1   4   6      271.97      291.48     21.47 o 
   2   4   6    18395.12    20170.54    733.72 o 
   3   4   6        1.66        8.26     18.38 o 
   4   4   6      211.99      213.51     23.45 o 
   5   4   6     2285.04     2368.66    127.82 o 
   6   4   6     3464.71     3339.89    157.43 o 
   7   4   6      267.87      269.13     38.55 o 
   8   4   6     1871.03     1910.10    100.11 o 
   9   4   6     4251.77     4253.09    200.29 o 
  10   4   6     3002.39     3118.28    153.74 o 
  11   4   6      137.06      105.14     51.72 o 
  12   4   6     1112.40     1266.33     88.02 o 
 -11   5   6      521.31      545.39     61.57 o 
 -10   5   6      315.72      396.49     55.08 o 
  -9   5   6       25.40        0.93     41.95 o 
  -8   5   6     4124.72     4261.15    200.30 o 
  -7   5   6       24.37        0.00     34.75 o 
  -6   5   6      595.10      505.94     43.20 o 
  -5   5   6        0.04        8.45     27.62 o 
  -4   5   6    17416.00    17558.87    699.73 o 
  -3   5   6      686.02      759.17     37.70 o 
  -2   5   6       10.94       26.88     18.47 o 
  -1   5   6      121.76      157.95     20.76 o 
   0   5   6    19262.59    20823.07    757.34 o 
   1   5   6      190.96      259.96     23.68 o 
   2   5   6      819.73      728.74     46.32 o 
   3   5   6        0.62        0.37     20.23 o 
   4   5   6     6929.23     7084.99    287.27 o 
   5   5   6      543.45      524.12     42.25 o 
   6   5   6     3092.01     3260.79    153.69 o 
   7   5   6      247.83      242.02     39.71 o 
   8   5   6     2300.69     2281.23    155.43 o 
   9   5   6      265.81      254.21     46.21 o 
  10   5   6     3371.00     3630.65    177.01 o 
  11   5   6        0.34        0.00     52.08 o 
 -11   6   6      226.35      329.27     57.74 o 
 -10   6   6      715.98      848.42     69.15 o 
  -9   6   6      479.22      512.03     58.88 o 
  -8   6   6       59.66       46.06     42.98 o 
  -7   6   6      296.57      297.26     60.26 o 
  -6   6   6     5011.61     5163.74    237.71 o 
  -5   6   6     1919.10     1688.79     88.91 o 
  -4   6   6      134.39      141.18     31.50 o 
  -3   6   6      950.72      978.70     73.25 o 
  -2   6   6    11980.07    12191.95    444.99 o 
  -1   6   6     3072.91     3386.05    128.77 o 
   0   6   6      122.49      122.98     22.45 o 
   1   6   6     3694.51     3770.29    141.60 o 
   2   6   6     2523.74     2743.35    105.55 o 
   3   6   6     2633.80     2695.20    179.27 o 
   4   6   6      346.74      407.45     41.27 o 
   5   6   6     2570.39     2584.04    126.53 o 
   6   6   6      106.68       62.18     36.38 o 
   7   6   6      458.72      414.83     47.60 o 
   8   6   6     3112.14     3029.76    149.50 o 
   9   6   6     1238.58     1376.88     84.83 o 
  10   6   6      974.07      966.86     74.78 o 
  11   6   6        5.38       12.84     51.11 o 
 -10   7   6      172.69      169.42     51.72 o 
  -9   7   6      571.09      657.89     61.85 o 
  -8   7   6      100.38      159.88     45.59 o 
  -7   7   6     3226.55     3219.36    155.90 o 
  -6   7   6       82.69       86.56     37.66 o 
  -5   7   6     2252.77     2294.74    115.75 o 
  -4   7   6     1125.45     1167.33     72.23 o 
  -3   7   6     2725.57     2870.97    137.04 o 
  -2   7   6       52.71       32.27     26.87 o 
  -1   7   6     5434.37     5532.61    205.76 o 
   0   7   6      382.64      450.07     41.27 o 
   1   7   6      566.30      587.24     35.66 o 
   2   7   6      181.34      245.40     35.24 o 
   3   7   6     4261.25     4202.45    194.92 o 
   4   7   6        5.34       20.21     34.18 o 
   5   7   6      115.95       81.23     37.33 o 
   6   7   6       33.16        1.06     40.36 o 
   7   7   6     3329.96     3412.67    165.85 o 
   8   7   6       11.49       13.46     45.24 o 
   9   7   6       24.86       29.28     47.90 o 
  10   7   6     1003.63     1045.02    110.56 o 
  -9   8   6     1165.02     1172.10     80.06 o 
  -8   8   6      487.83      535.80     85.99 o 
  -7   8   6      771.04      777.15    111.37 o 
  -6   8   6      151.67      136.05     41.87 o 
  -5   8   6     2180.42     2334.21    145.44 o 
  -4   8   6      371.66      297.63     53.56 o 
  -3   8   6     4031.26     4076.11    189.96 o 
  -2   8   6      179.05      148.57     36.55 o 
  -1   8   6     5678.90     5684.08    258.03 o 
   0   8   6      430.02      465.70     52.68 o 
   1   8   6     1794.53     1835.92    150.03 o 
   2   8   6     4551.63     4662.37    224.39 o 
   3   8   6      716.44      760.53     87.04 o 
   4   8   6      736.91      814.46     59.11 o 
   5   8   6     4434.95     4522.32    209.53 o 
   6   8   6     1221.88     1166.96     85.82 o 
   7   8   6       14.41        0.00     45.48 o 
   8   8   6      129.83      147.27     50.87 o 
   9   8   6     5602.29     5862.03    401.11 o 
  -8   9   6     2619.13     2911.73    148.93 o 
  -7   9   6      472.31      474.68     55.47 o 
  -6   9   6     1098.91     1243.05     82.71 o 
  -5   9   6     2730.77     2686.15    134.81 o 
  -4   9   6     5620.29     5689.59    262.99 o 
  -3   9   6     2876.11     2979.87    146.14 o 
  -2   9   6      275.77      267.55     45.00 o 
  -1   9   6      582.63      713.01     87.90 o 
   0   9   6     3891.19     4252.78    277.44 o 
   1   9   6     1016.66     1204.51    189.99 o 
   2   9   6       75.68       33.75     40.80 o 
   3   9   6       29.22       31.37     43.30 o 
   4   9   6     4821.79     4849.73    236.14 o 
   5   9   6      122.59      126.11     46.53 o 
   6   9   6      514.90      499.51     56.44 o 
   7   9   6     1341.90     1391.66     88.37 o 
   8   9   6     2325.25     2366.48    126.49 o 
  -6  10   6     3469.61     3488.61    171.93 o 
  -5  10   6       25.71       30.33     47.70 o 
  -4  10   6      320.39      291.33     52.04 o 
  -3  10   6       32.79       67.01     46.51 o 
  -2  10   6     5656.58     5808.68    268.83 o 
  -1  10   6      188.67      208.01     66.02 o 
   0  10   6        9.86       61.60     60.26 o 
   1  10   6      596.30      584.95     78.62 o 
   2  10   6     3999.03     4221.37    267.46 o 
   3  10   6      338.04      387.41     52.52 o 
   4  10   6      614.03      491.46     56.41 o 
   5  10   6       82.15       94.04     50.17 o 
   6  10   6     2328.56     2403.32    128.25 o 
  -4  11   6     1224.64     1314.88     85.66 o 
  -3  11   6      345.39      311.54     66.21 o 
  -2  11   6        1.22        0.00     89.64 o 
  -1  11   6     2171.93     2024.84    154.85 o 
   0  11   6     1357.47     1421.01    125.56 o 
   1  11   6      223.61      325.42     76.37 o 
   2  11   6      533.38      753.61    117.45 o 
   3  11   6     3228.82     3250.75    244.78 o 
   4  11   6      869.96      790.61     69.32 o 
 -11   0   7      107.62      100.99     97.59 o 
  -9   0   7     6817.39     7356.29    386.79 o 
  -7   0   7      848.86      896.62     71.45 o 
  -5   0   7     4732.82     4881.02    257.54 o 
  -3   0   7    18538.95    18385.16    942.08 o 
  -1   0   7     4330.72     4305.99    281.62 o 
   1   0   7    51203.61    54253.01   3445.22 o 
   3   0   7      533.29      484.87     48.54 o 
   5   0   7     7220.46     7279.03    378.71 o 
   7   0   7     5169.57     5030.19    267.61 o 
   9   0   7     1736.02     1885.64    116.16 o 
  11   0   7      384.49      389.22    113.47 o 
 -12   1   7     1169.98     1243.70    119.15 o 
 -11   1   7     2774.59     3269.67    225.06 o 
 -10   1   7      266.70      414.78     72.88 o 
  -9   1   7       43.60       34.73     43.08 o 
  -8   1   7     1642.81     1637.76     70.61 o 
  -7   1   7      914.18      878.12     55.46 o 
  -6   1   7      202.37      201.23     26.87 o 
  -5   1   7     1303.35     1367.98     57.20 o 
  -4   1   7     5576.42     5536.18    205.40 o 
  -3   1   7     1330.36     1181.30     54.22 o 
  -2   1   7      505.11      510.71     29.43 o 
  -1   1   7     7947.99     8340.05    378.41 o 
   0   1   7     6006.69     5995.40    273.03 o 
   1   1   7     4842.95     4897.82    224.81 o 
   2   1   7     2322.36     2256.35     86.85 o 
   3   1   7    12416.95    12514.51    457.23 o 
   4   1   7     5345.90     5449.28    201.31 o 
   5   1   7     4074.36     3986.82    149.23 o 
   6   1   7       69.60       69.01     27.57 o 
   7   1   7     4800.93     4791.67    180.59 o 
   8   1   7        4.09       11.52     28.55 o 
   9   1   7      618.95      644.73     56.70 o 
  10   1   7     1484.44     1627.96     93.80 o 
  11   1   7     2512.00     2762.59    324.54 o 
  12   1   7      109.69      163.30     82.35 o 
 -12   2   7        1.40       32.76     74.16 o 
 -11   2   7       37.42       50.86     50.81 o 
 -10   2   7     2373.88     2654.31    133.80 o 
  -9   2   7      446.21      447.08     51.92 o 
  -8   2   7     1423.86     1531.19     83.19 o 
  -7   2   7        4.38        0.00     25.41 o 
  -6   2   7     3462.01     3542.56    134.65 o 
  -5   2   7       37.54       17.20     20.60 o 
  -4   2   7      375.04      405.42     26.12 o 
  -3   2   7     1142.42     1069.98     46.11 o 
  -2   2   7     9418.98     9282.95    340.14 o 
  -1   2   7       16.67       27.89     14.55 o 
   0   2   7     1301.80     1275.77     51.08 o 
   1   2   7     2237.47     2254.50     86.13 o 
   2   2   7    10771.70    10741.54    390.77 o 
   3   2   7      551.54      577.60     29.99 o 
   4   2   7      727.10      819.34     56.84 o 
   5   2   7      190.71      265.33     25.61 o 
   6   2   7     1493.65     1529.72     64.90 o 
   7   2   7       16.81       31.47     26.53 o 
   8   2   7     2471.55     2596.61    134.70 o 
   9   2   7       28.91       22.06     41.51 o 
  10   2   7      218.65      215.27     49.16 o 
  11   2   7      129.59      162.89     53.46 o 
  12   2   7     6167.42     7165.45    462.57 o 
 -12   3   7     1108.75     1337.49    152.63 o 
 -11   3   7       78.50       44.45     51.07 o 
 -10   3   7      580.57      811.85     66.28 o 
  -9   3   7      265.47      269.97     46.29 o 
  -8   3   7     3620.29     3719.20    176.01 o 
  -7   3   7      287.44      328.09     55.20 o 
  -6   3   7        9.48       10.64     24.52 o 
  -5   3   7      684.78      673.12     36.50 o 
  -4   3   7     4717.69     4678.70    174.61 o 
  -3   3   7     1317.48     1449.33     59.66 o 
  -2   3   7     1062.58     1089.73     46.42 o 
  -1   3   7      506.27      511.02     32.06 o 
   0   3   7    11887.16    11616.33    468.01 o 
   1   3   7      247.13      325.39     30.24 o 
   2   3   7     5819.50     6176.40    227.00 o 
   3   3   7     1476.38     1518.04     92.83 o 
   4   3   7    11753.01    12134.04    444.06 o 
   5   3   7      189.80      184.05     24.29 o 
   6   3   7        8.01        0.42     24.87 o 
   7   3   7     1133.32     1167.72     68.47 o 
   8   3   7      390.92      464.88     62.30 o 
   9   3   7      122.64      114.15     45.33 o 
  10   3   7     3700.52     4176.12    258.86 o 
  11   3   7      938.51     1148.83     89.73 o 
  12   3   7        4.28       55.04     56.80 o 
 -11   4   7       28.52       82.57     66.50 o 
 -10   4   7      659.04      758.35     65.34 o 
  -9   4   7     2220.44     2444.41    125.64 o 
  -8   4   7       69.96       78.20     39.93 o 
  -7   4   7      806.96      777.76     55.86 o 
  -6   4   7     1760.70     1792.26    134.47 o 
  -5   4   7     2666.01     2777.40    118.62 o 
  -4   4   7        3.05       11.71     21.61 o 
  -3   4   7     6455.04     6534.29    241.69 o 
  -2   4   7     3543.96     3601.47    134.43 o 
  -1   4   7     4024.33     4328.45    161.17 o 
   0   4   7     1652.49     1755.62     69.92 o 
   1   4   7    16111.55    17240.94    627.42 o 
   2   4   7     9373.75     9799.01    358.30 o 
   3   4   7      988.71     1030.49     55.17 o 
   4   4   7        7.32       15.37     21.66 o 
   5   4   7     5380.71     5396.79    220.82 o 
   6   4   7     1959.76     2224.09    162.97 o 
   7   4   7     1292.88     1248.60     84.35 o 
   8   4   7      184.98      203.02     52.90 o 
   9   4   7     2624.99     2833.20    141.63 o 
  10   4   7       22.48       43.47     50.84 o 
  11   4   7      474.03      533.00     64.56 o 
 -11   5   7     4526.01     5062.76    283.61 o 
 -10   5   7       85.34      111.07     49.60 o 
  -9   5   7      115.27      161.10     64.37 o 
  -8   5   7       34.44       46.58     42.97 o 
  -7   5   7     4321.54     4242.49    198.88 o 
  -6   5   7       53.60      112.21     34.79 o 
  -5   5   7     5176.32     5503.24    247.31 o 
  -4   5   7      329.42      347.61     29.53 o 
  -3   5   7     2154.13     2230.37     92.28 o 
  -2   5   7      196.70      186.19     23.12 o 
  -1   5   7    14243.13    14794.19    594.55 o 
   0   5   7      158.25      224.38     34.26 o 
   1   5   7     5233.70     5790.42    214.44 o 
   2   5   7      464.92      449.55     29.68 o 
   3   5   7     9654.21     9782.60    357.69 o 
   4   5   7       93.23       77.55     24.86 o 
   5   5   7     1110.55     1196.79     68.27 o 
   6   5   7        0.22        0.00     36.11 o 
   7   5   7     2899.59     3175.26    152.46 o 
   8   5   7       27.18       62.23     42.45 o 
   9   5   7      301.66      327.54     51.28 o 
  10   5   7       11.69       33.25     51.21 o 
  11   5   7     3050.97     3763.90    186.15 o 
 -10   6   7     1264.28     1414.32    135.78 o 
  -9   6   7      899.19      904.06     77.14 o 
  -8   6   7      445.17      339.99     54.70 o 
  -7   6   7      192.95      165.18     43.09 o 
  -6   6   7     3064.65     3131.93    229.63 o 
  -5   6   7      315.95      268.82     38.96 o 
  -4   6   7        2.91       45.21     33.23 o 
  -3   6   7     1963.53     2099.85    108.54 o 
  -2   6   7     3177.27     3292.23    124.75 o 
  -1   6   7      796.47      889.47     43.72 o 
   0   6   7     1475.57     1437.14     60.77 o 
   1   6   7     5957.69     6339.38    234.98 o 
   2   6   7     1105.67     1175.35     54.16 o 
   3   6   7     3645.21     3815.18    159.24 o 
   4   6   7     1328.03     1447.26    132.80 o 
   5   6   7     2639.57     2821.03    136.94 o 
   6   6   7      787.00      768.34     79.14 o 
   7   6   7       66.39       62.57     41.70 o 
   8   6   7      544.68      511.86     63.25 o 
   9   6   7     1302.78     1409.51     88.30 o 
  10   6   7      426.57      421.70     59.49 o 
 -10   7   7       88.86       97.67     50.27 o 
  -9   7   7      333.09      369.16     83.04 o 
  -8   7   7     2815.83     2948.04    148.06 o 
  -7   7   7       17.27        9.56     44.38 o 
  -6   7   7       28.53       16.66     40.47 o 
  -5   7   7       35.22       96.78     37.85 o 
  -4   7   7      898.28      983.44    107.44 o 
  -3   7   7      314.34      349.79     44.06 o 
  -2   7   7      109.68      107.81     26.75 o 
  -1   7   7     2188.06     2244.21     89.79 o 
   0   7   7     5261.92     5316.58    199.00 o 
   1   7   7      395.26      374.24     34.98 o 
   2   7   7     3807.40     4248.44    176.39 o 
   3   7   7      492.55      463.29     45.23 o 
   4   7   7     8150.56     8325.21    336.90 o 
   5   7   7      124.03      150.73     42.20 o 
   6   7   7      724.85      687.93     58.78 o 
   7   7   7       63.15       18.08     45.46 o 
   8   7   7     1724.33     1968.08    109.66 o 
   9   7   7        2.95        0.00     48.17 o 
  -9   8   7      195.86      137.52     47.67 o 
  -8   8   7      474.24      577.82     64.53 o 
  -7   8   7      655.81      695.33    117.27 o 
  -6   8   7     3085.10     3396.45    167.60 o 
  -5   8   7     1843.41     1695.12     93.94 o 
  -4   8   7      181.80      247.29     43.95 o 
  -3   8   7      575.57      603.45     52.58 o 
  -2   8   7     4098.09     4043.46    190.23 o 
  -1   8   7      401.88      462.86     45.36 o 
   0   8   7     4260.19     4416.41    166.85 o 
   1   8   7      930.23     1145.93     69.00 o 
   2   8   7     9449.88     9829.54    441.03 o 
   3   8   7      170.39      188.31     48.30 o 
   4   8   7      507.52      500.83     51.89 o 
   5   8   7      629.81      645.72     59.13 o 
   6   8   7     2196.02     2053.72    130.86 o 
   7   8   7        1.58        0.94     47.41 o 
   8   8   7      337.88      398.67     55.98 o 
  -7   9   7     3195.25     3097.44    163.79 o 
  -6   9   7       14.86       68.08     48.30 o 
  -5   9   7     2800.09     3061.33    152.64 o 
  -4   9   7      228.86      210.27     49.32 o 
  -3   9   7     2053.51     2282.72    117.98 o 
  -2   9   7      594.68      703.87     93.85 o 
  -1   9   7     2600.61     2819.11    138.63 o 
   0   9   7     3350.74     3574.89    236.30 o 
   1   9   7     2549.04     2648.73    131.79 o 
   2   9   7       76.77       86.96     44.19 o 
   3   9   7     2824.69     2887.52    143.14 o 
   4   9   7     2577.11     2792.60    215.38 o 
   5   9   7        2.44       35.50     48.82 o 
   6   9   7       78.94       85.92     50.74 o 
   7   9   7     3020.96     3303.77    165.56 o 
  -6  10   7      457.69      515.58     97.90 o 
  -5  10   7     2394.40     2334.83    124.69 o 
  -4  10   7      189.64      166.01     50.74 o 
  -3  10   7     1532.11     1815.29    118.74 o 
  -2  10   7      117.64      122.72     49.27 o 
  -1  10   7     1317.10     1131.56    105.10 o 
   0  10   7        4.51        7.89     63.33 o 
   1  10   7     3802.67     4208.20    280.82 o 
   2  10   7      225.96      215.65     50.87 o 
   3  10   7      541.53      656.24     62.17 o 
   4  10   7      403.92      444.58     58.19 o 
   5  10   7     2620.23     2837.58    179.35 o 
  -3  11   7       85.44       66.72     59.30 o 
  -2  11   7        0.95       11.91     69.00 o 
  -1  11   7     2159.65     2219.31    166.38 o 
   0  11   7      762.52      929.86    100.64 o 
   1  11   7      324.68      338.40     80.40 o 
   2  11   7     1452.71     1432.39    126.75 o 
  -8   0   8     1613.71     1552.35    124.34 o 
  -6   0   8    12167.27    11370.89    730.53 o 
  -4   0   8      624.73      581.69     59.77 o 
  -2   0   8     2221.41     2212.85    152.43 o 
   0   0   8     2454.73     2279.37    156.85 o 
   2   0   8     3058.51     3213.65    214.63 o 
   4   0   8     9380.57     9283.62    598.14 o 
   6   0   8    21927.60    21306.18   1359.97 o 
   8   0   8     2113.47     1949.78    145.17 o 
 -10   1   8       46.59        3.71     96.45 o 
  -9   1   8      621.51      721.75     86.23 o 
  -8   1   8     6725.48     6915.56    318.13 o 
  -7   1   8     1202.64     1230.62     72.22 o 
  -6   1   8      787.04      768.05     59.17 o 
  -5   1   8     1000.81     1197.65     68.21 o 
  -4   1   8     5391.44     5024.47    232.18 o 
  -3   1   8      203.70      151.91     35.21 o 
  -2   1   8      542.92      607.25     41.22 o 
  -1   1   8     2253.93     2223.71    108.51 o 
   0   1   8      482.07      460.99     45.70 o 
   1   1   8      619.07      590.22     39.86 o 
   2   1   8     9205.47     8944.70    406.92 o 
   3   1   8     3861.03     3770.08    176.02 o 
   4   1   8     2074.14     1800.04     91.76 o 
   5   1   8       54.55       82.56     29.42 o 
   6   1   8     7667.66     7533.33    343.11 o 
   7   1   8     2493.51     2307.83    117.14 o 
   8   1   8     1753.66     1523.20     87.79 o 
   9   1   8       24.78       44.99     63.33 o 
  10   1   8      207.82      184.09     73.19 o 
 -11   2   8     1113.31     1091.56    172.48 o 
 -10   2   8      988.55      992.94    106.85 o 
  -9   2   8     2815.44     3000.73    262.69 o 
  -8   2   8        0.35        0.00     58.97 o 
  -7   2   8     2316.44     2240.72    114.05 o 
  -6   2   8      698.68      799.88     54.22 o 
  -5   2   8     1847.26     1693.01    105.80 o 
  -4   2   8       70.12       69.18     28.46 o 
  -3   2   8     4175.12     4123.93    192.89 o 
  -2   2   8      344.44      418.90     48.43 o 
  -1   2   8     1298.81     1234.32     65.93 o 
   0   2   8       59.05       52.99     23.66 o 
   1   2   8     2340.38     2038.96    103.84 o 
   2   2   8       43.98       50.29     23.80 o 
   3   2   8      628.73      743.56     48.07 o 
   4   2   8     1029.97      989.17     91.88 o 
   5   2   8     8407.03     7927.08    360.97 o 
   6   2   8      316.83      400.08     40.73 o 
   7   2   8     1034.66      891.60     76.56 o 
   8   2   8      130.97      153.00     63.37 o 
   9   2   8     2186.28     2195.88    292.20 o 
  10   2   8      232.24      164.52     79.43 o 
  11   2   8      558.93      724.87    112.91 o 
 -11   3   8     1100.38     1457.30    134.40 o 
 -10   3   8        0.26        0.00     66.89 o 
  -9   3   8     1854.16     2011.86    297.30 o 
  -8   3   8      931.24      866.24    123.12 o 
  -7   3   8      853.00      893.46    110.64 o 
  -6   3   8      261.26      358.42     41.00 o 
  -5   3   8     2205.83     1968.79    100.12 o 
  -4   3   8      409.89      466.81     97.29 o 
  -3   3   8      903.63      878.24     70.90 o 
  -2   3   8     1363.13     1291.52    128.08 o 
  -1   3   8     3907.88     3782.28    176.43 o 
   0   3   8      296.82      369.09     36.36 o 
   1   3   8      647.79      761.09     50.77 o 
   2   3   8      233.72      286.71     32.75 o 
   3   3   8     9159.93     8839.22    401.96 o 
   4   3   8      166.82      138.89     31.43 o 
   5   3   8       87.14      102.40     34.42 o 
   6   3   8     1096.78      855.68    129.88 o 
   7   3   8     5999.67     5981.45    396.75 o 
   8   3   8      522.27      385.33     72.20 o 
   9   3   8        1.91        0.00     66.97 o 
  10   3   8      164.60      236.03     76.92 o 
  11   3   8      172.18       64.48     79.03 o 
 -11   4   8      369.30      415.29     89.31 o 
 -10   4   8     1856.83     1778.54    150.43 o 
  -9   4   8      639.95      717.28    244.54 o 
  -8   4   8      243.53      346.47     72.59 o 
  -7   4   8      390.48      339.70     82.27 o 
  -6   4   8     6182.68     6207.82    326.95 o 
  -5   4   8      546.88      535.14     92.24 o 
  -4   4   8       14.41       23.41     30.40 o 
  -3   4   8     1006.17      996.66     59.18 o 
  -2   4   8     3783.49     3989.43    185.80 o 
  -1   4   8      237.98      284.59     32.31 o 
   0   4   8     3032.41     3032.96    143.96 o 
   1   4   8     4046.12     4160.41    194.88 o 
   2   4   8     3567.15     4033.01    189.20 o 
   3   4   8       52.06       74.96     30.12 o 
   4   4   8     5508.45     5426.71    251.89 o 
   5   4   8     4796.26     4802.15    262.26 o 
   6   4   8     6582.49     6138.65    405.97 o 
   7   4   8      314.36      121.53     60.58 o 
   8   4   8     1250.13     1268.16    217.87 o 
   9   4   8      621.65      762.12    103.83 o 
  10   4   8        5.11        0.00     70.98 o 
  11   4   8       13.41        0.00     76.72 o 
 -10   5   8       76.68      102.90     70.04 o 
  -9   5   8        0.32       11.25     67.37 o 
  -8   5   8     6367.72     5570.32    374.69 o 
  -7   5   8       56.31        9.45     60.54 o 
  -6   5   8      306.76      363.53     61.99 o 
  -5   5   8      141.05       50.69     50.97 o 
  -4   5   8     5069.24     4856.57    262.25 o 
  -3   5   8       94.33       92.70     31.98 o 
  -2   5   8      339.11      331.97     37.05 o 
  -1   5   8      270.54      336.97     36.66 o 
   0   5   8     1684.13     1915.16    108.43 o 
   1   5   8      806.44      844.75     72.77 o 
   2   5   8     4597.51     4631.96    216.86 o 
   3   5   8        3.79        7.42     32.67 o 
   4   5   8     6211.98     6130.40    337.66 o 
   5   5   8      224.94      269.47    132.76 o 
   6   5   8     5123.27     4956.49    333.78 o 
   7   5   8       10.15       38.19     62.57 o 
   8   5   8     1688.96     1533.69    205.39 o 
   9   5   8      228.90      258.16     73.67 o 
  10   5   8     1142.44      921.27    107.92 o 
 -10   6   8     3026.69     3586.22    255.51 o 
  -9   6   8      519.81      619.90     92.82 o 
  -8   6   8      176.09      184.42     72.21 o 
  -7   6   8     2262.84     1673.81    137.61 o 
  -6   6   8     3934.14     4431.76    302.49 o 
  -5   6   8      659.93      491.55    103.26 o 
  -4   6   8      266.31      319.45    114.34 o 
  -3   6   8     1734.38     1674.86    161.59 o 
  -2   6   8      243.82      281.56     38.69 o 
  -1   6   8        6.18       49.92     33.26 o 
   0   6   8     2133.97     2191.08    110.91 o 
   1   6   8      241.83      307.99     56.64 o 
   2   6   8       80.15      104.93     36.42 o 
   3   6   8        4.68        0.00     39.18 o 
   4   6   8     6295.81     5815.19    385.91 o 
   5   6   8     2708.05     2785.67    200.16 o 
   6   6   8      840.91      839.91    156.03 o 
   7   6   8      383.49      283.95     69.31 o 
   8   6   8      634.02      490.00    181.56 o 
   9   6   8     1702.57     1816.26    152.45 o 
  10   6   8      360.25      156.58     76.98 o 
  -9   7   8     1207.23     1161.14    144.68 o 
  -8   7   8      432.30      567.93     84.50 o 
  -7   7   8      315.49      457.98     95.89 o 
  -6   7   8      133.43      113.45     65.30 o 
  -5   7   8     2922.98     2819.18    204.20 o 
  -4   7   8        1.02        0.00     59.23 o 
  -3   7   8     2119.86     1847.33    144.01 o 
  -2   7   8      799.86      660.15    105.97 o 
  -1   7   8     3734.14     3956.22    188.36 o 
   0   7   8      790.73      761.76     93.69 o 
   1   7   8     1534.95     1570.39     87.08 o 
   2   7   8     1346.16     1100.92    128.23 o 
   3   7   8     5938.76     6128.04    404.38 o 
   4   7   8      387.22      470.20     78.30 o 
   5   7   8      699.52      765.94     71.13 o 
   6   7   8       44.99       28.40     66.95 o 
   7   7   8     3485.40     3342.52    241.07 o 
   8   7   8      395.82      282.24    213.33 o 
   9   7   8      164.90      197.62    146.38 o 
  -8   8   8      128.46       48.86    105.53 o 
  -7   8   8     1460.37     1441.17    284.82 o 
  -6   8   8      460.24      424.36     80.99 o 
  -5   8   8      392.56      490.67    119.15 o 
  -4   8   8     1511.04     1481.13    128.37 o 
  -3   8   8     1957.01     2099.72    161.68 o 
  -2   8   8     1249.20     1272.17    111.88 o 
  -1   8   8      182.87      236.35     65.15 o 
   0   8   8      258.15      324.06     79.44 o 
   1   8   8     3453.45     3649.91    250.74 o 
   2   8   8     1186.88     1333.87    267.80 o 
   3   8   8        9.64       26.62     51.24 o 
   4   8   8       39.67       60.64     60.54 o 
   5   8   8     5586.33     5794.19    389.53 o 
   6   8   8      219.61       56.17     71.88 o 
   7   8   8       42.06       26.96     72.47 o 
   8   8   8      401.22      423.35    155.46 o 
  -7   9   8      976.60     1138.76    154.89 o 
  -6   9   8        0.50        0.00     71.41 o 
  -5   9   8      152.93      227.27     76.21 o 
  -4   9   8     4241.93     4636.92    318.14 o 
  -3   9   8      355.44      553.28    224.68 o 
  -2   9   8      720.92      797.28     93.41 o 
  -1   9   8      470.70      437.57     78.96 o 
   1   9   8      137.51      194.56    129.93 o 
   2   9   8     1205.76     1511.83    180.42 o 
   3   9   8     2173.63     2360.06    178.80 o 
   4   9   8     2636.25     2436.03    185.27 o 
   5   9   8       59.06        0.00     65.94 o 
   6   9   8     1960.23     2166.06    287.09 o 
  -4  10   8       11.76       82.27     76.92 o 
  -3  10   8      678.22      790.79    311.49 o 
  -2  10   8     1958.88     1819.84    150.41 o 
   2  10   8      795.67      903.49    104.78 o 
   3  10   8       59.04      102.80     76.53 o 
   4  10   8     3181.02     3110.23    643.96 o 
  -9   0   9      144.82       69.78     66.97 o 
  -7   0   9    10067.63    10241.65    659.90 o 
  -5   0   9      105.20      179.08     48.93 o 
  -3   0   9    22220.33    20617.35   1315.03 o 
  -1   0   9     6692.44     6585.71    427.65 o 
   1   0   9     9173.41     9040.12    582.90 o 
   3   0   9      807.19      791.01     71.78 o 
   5   0   9     3038.74     2993.06    205.81 o 
   7   0   9     4225.04     4262.61    286.85 o 
   9   0   9     4048.33     4438.36    302.09 o 
 -10   1   9      100.18      116.67     77.86 o 
  -9   1   9     1564.14     1542.37    131.56 o 
  -8   1   9     1205.16     1141.71     85.80 o 
  -7   1   9       82.79       65.16     40.31 o 
  -6   1   9     2212.72     2275.79    115.58 o 
  -5   1   9    11609.20    11170.10    507.63 o 
  -4   1   9     3175.23     2985.65    143.82 o 
  -3   1   9       98.31       86.58     28.33 o 
  -2   1   9      353.63      307.75     39.38 o 
  -1   1   9     7062.18     6841.21    312.60 o 
   0   1   9      227.29      356.13     58.42 o 
   1   1   9       22.45       38.50     24.67 o 
   2   1   9     2581.04     2524.04    125.30 o 
   3   1   9      957.19      992.98     59.12 o 
   4   1   9        0.61       43.68     28.67 o 
   5   1   9     2988.46     3181.27    153.60 o 
   6   1   9     1805.67     1765.29    123.33 o 
   7   1   9     2347.11     2217.27    159.20 o 
   8   1   9       36.06        1.65     37.61 o 
   9   1   9     2190.92     2497.81    186.93 o 
  10   1   9     1224.49     1438.43    204.82 o 
 -11   2   9        5.93       34.78     80.67 o 
 -10   2   9     1779.50     1833.33    228.65 o 
  -9   2   9       50.54        0.00     69.32 o 
  -8   2   9      640.38      753.33     87.45 o 
  -7   2   9      140.67      112.69     40.24 o 
  -6   2   9     3717.51     3750.82    178.82 o 
  -5   2   9        8.60        0.00     32.29 o 
  -4   2   9     1449.45     1417.63     93.19 o 
  -3   2   9     1295.41     1163.83     66.48 o 
  -2   2   9     1593.13     1620.30    143.12 o 
  -1   2   9      530.95      488.19     39.40 o 
   0   2   9     1644.52     1657.10     85.65 o 
   1   2   9      487.36      500.66     50.77 o 
   2   2   9      380.65      447.02     38.08 o 
   3   2   9      188.32      255.00     34.07 o 
   4   2   9    12242.31    11470.80    521.10 o 
   5   2   9      137.25      148.27     34.96 o 
   6   2   9      903.21      829.33     63.01 o 
   7   2   9     1636.87     1483.66     84.73 o 
   8   2   9     8729.89     9201.85    600.14 o 
   9   2   9      255.55      286.67     95.32 o 
  10   2   9       41.06        0.00     73.00 o 
  11   2   9      531.96      513.86     96.29 o 
 -11   3   9      130.79      200.83     84.82 o 
 -10   3   9      572.02      740.54     97.29 o 
  -9   3   9       78.23      190.67     72.20 o 
  -8   3   9     2027.83     2230.59    169.67 o 
  -7   3   9       36.14       46.36     60.97 o 
  -6   3   9     4210.93     4263.19    294.16 o 
  -5   3   9      538.24      506.17     56.53 o 
  -4   3   9     8098.11     7997.82    365.08 o 
  -3   3   9      607.45      602.18     45.76 o 
  -2   3   9      670.08      616.65     56.83 o 
  -1   3   9     1028.20     1091.14     63.34 o 
   0   3   9      841.54      904.93     55.43 o 
   1   3   9      188.31      186.28     31.73 o 
   2   3   9     5384.30     5585.48    259.41 o 
   3   3   9     2899.10     2952.31    143.23 o 
   4   3   9      301.13      271.16     34.04 o 
   5   3   9      809.60      870.41     67.15 o 
   6   3   9     8238.77     8167.35    435.87 o 
   7   3   9     1137.88     1239.40    212.76 o 
   8   3   9      242.69      271.34     73.41 o 
   9   3   9      506.41      462.24     82.63 o 
  10   3   9     3145.84     3690.05    262.73 o 
  11   3   9       34.20        0.40     80.64 o 
 -10   4   9      403.29      307.12     82.23 o 
  -9   4   9       82.66       21.22     68.57 o 
  -8   4   9     2008.87     1886.47    295.03 o 
  -7   4   9     5375.21     4770.48    324.15 o 
  -6   4   9     2992.60     2806.11    201.39 o 
  -5   4   9       73.78       85.35     37.80 o 
  -4   4   9     1162.10     1232.81     72.15 o 
  -3   4   9     9185.58     8661.67    395.29 o 
  -2   4   9     2204.62     2210.30    111.46 o 
  -1   4   9      668.88      823.28     53.58 o 
   0   4   9      248.85      240.99     44.84 o 
   1   4   9     4605.25     4756.29    222.54 o 
   2   4   9      307.57      257.94     37.73 o 
   3   4   9      773.74      689.08     45.92 o 
   4   4   9     1418.09     1393.73    114.81 o 
   5   4   9     2235.87     2048.23    261.56 o 
   6   4   9      240.03      197.69    115.18 o 
   7   4   9     1207.59     1352.17    119.10 o 
   8   4   9     1882.50     1895.63    154.44 o 
   9   4   9     2367.65     2757.63    207.77 o 
  10   4   9      212.51      106.77     79.01 o 
 -10   5   9      209.39      203.31     80.46 o 
  -9   5   9     1938.02     2080.14    166.84 o 
  -8   5   9        0.41        0.00     60.16 o 
  -7   5   9      432.54      318.67     69.13 o 
  -6   5   9      258.62      329.35     69.79 o 
  -5   5   9     9541.41     9290.14    758.01 o 
  -4   5   9        2.73       25.25     36.57 o 
  -3   5   9       81.33       40.50     36.03 o 
  -2   5   9      164.92      179.05     36.69 o 
  -1   5   9     8040.96     8554.73    389.90 o 
   0   5   9        0.05        0.52     32.83 o 
   1   5   9      207.44      247.26     38.08 o 
   2   5   9       68.12      127.07     35.91 o 
   3   5   9     2947.81     3017.10    147.17 o 
   4   5   9      175.51      188.65     39.88 o 
   5   5   9     3373.38     3465.88    242.70 o 
   6   5   9      557.49      429.06     71.73 o 
   7   5   9     2865.62     3224.81    231.07 o 
   8   5   9        2.17       12.50     56.95 o 
   9   5   9     2092.67     2226.03    200.28 o 
  10   5   9        4.87       34.44     74.16 o 
  -9   6   9        1.68       28.60     65.15 o 
  -8   6   9      107.24      116.07     72.86 o 
  -7   6   9     2195.04     1868.35    195.18 o 
  -6   6   9      408.72      379.10     70.39 o 
  -5   6   9       10.35       16.73     62.09 o 
  -4   6   9      660.85      753.66     84.15 o 
  -3   6   9     5151.53     5071.53    272.48 o 
  -2   6   9     1343.48     1394.35     80.82 o 
  -1   6   9      256.90      311.05     43.57 o 
   0   6   9     1055.44     1271.05     75.74 o 
   1   6   9      598.75      606.29     96.47 o 
   2   6   9     1262.99     1400.62     81.53 o 
   3   6   9     1116.03     1243.97     87.45 o 
   4   6   9     3182.10     3092.33    368.79 o 
   5   6   9      761.61      872.26    152.06 o 
   6   6   9       33.09        0.00     62.68 o 
   7   6   9     3461.49     3476.85    202.64 o 
   8   6   9     2215.01     2228.38    176.52 o 
   9   6   9     2076.12     2537.18    194.52 o 
  -8   7   9     1197.12     1392.86    189.50 o 
  -7   7   9       89.76      203.00     74.22 o 
  -6   7   9     3269.95     3420.74    243.89 o 
  -5   7   9      970.13      860.35     95.02 o 
  -4   7   9     3558.89     3660.83    255.56 o 
  -3   7   9      107.52      117.18     60.41 o 
  -2   7   9     2109.92     2151.36    129.85 o 
  -1   7   9      480.62      505.41     60.76 o 
   0   7   9     1147.75     1134.20     73.23 o 
   1   7   9      337.18      293.68     45.29 o 
   2   7   9     3141.56     3536.45    245.51 o 
   3   7   9      663.39      693.34     81.65 o 
   4   7   9       66.03       74.75     61.83 o 
   5   7   9      586.70      672.99     90.24 o 
   6   7   9     4254.87     4243.33    294.03 o 
   7   7   9       52.28       41.68     71.73 o 
   8   7   9      310.49      273.15     75.57 o 
  -7   8   9       76.49       28.82     69.37 o 
  -6   8   9     2854.54     2611.36    353.47 o 
  -5   8   9       10.46        0.00     64.06 o 
  -4   8   9     1994.14     2317.23    225.25 o 
  -3   8   9      209.26      127.41     68.57 o 
  -2   8   9     4184.66     4056.92    278.83 o 
  -1   8   9        4.20       43.37     64.86 o 
   0   8   9     1130.53     1185.65    104.12 o 
   1   8   9     2566.89     2642.48    191.75 o 
   2   8   9      297.20      405.01     76.60 o 
   3   8   9      308.94      324.33    116.31 o 
   4   8   9     2778.95     2611.28    158.95 o 
   5   8   9     1882.26     1979.04    160.26 o 
   6   8   9      184.00      146.65     74.30 o 
   7   8   9       52.43      132.76     93.05 o 
  -6   9   9      224.51      284.84     80.57 o 
  -5   9   9     2900.55     2901.37    216.24 o 
  -4   9   9     1171.94     1091.33    115.04 o 
  -3   9   9      223.14      182.55     75.37 o 
  -2   9   9      364.65      242.86     78.62 o 
  -1   9   9     2947.08     3020.74    218.24 o 
   1   9   9       46.59       84.02     78.58 o 
   2   9   9       92.21      262.21     62.58 o 
   3   9   9     2449.57     2781.34    205.67 o 
   4   9   9       35.36      130.18     76.58 o 
   5   9   9      636.62      484.97     89.01 o 
  -3  10   9     3133.60     3456.18    284.25 o 
  -2  10   9        0.33       10.21    110.07 o 
   2  10   9      267.27      229.39    165.10 o 
   3  10   9     1417.32     1360.32    132.21 o 
  -8   0  10      963.59      865.92     94.67 o 
  -6   0  10     1817.54     1666.38    180.42 o 
  -4   0  10     9111.32     8529.83    788.64 o 
  -2   0  10    14313.37    13349.80    856.09 o 
   0   0  10    16156.14    16582.82   1061.49 o 
   2   0  10      866.11      869.16     79.83 o 
   4   0  10     4801.62     4960.00    329.37 o 
   6   0  10      219.80      160.59     59.23 o 
   8   0  10     1883.47     1724.29    141.19 o 
 -10   1  10      268.21      240.49     86.56 o 
  -9   1  10      633.14      966.10    139.57 o 
  -8   1  10      949.66      841.77     79.54 o 
  -7   1  10       73.33       92.49     43.28 o 
  -6   1  10      777.54      852.76     61.37 o 
  -5   1  10     1237.65     1270.39     75.44 o 
  -4   1  10       76.32      101.83     36.38 o 
  -3   1  10      653.45      654.26     48.53 o 
  -2   1  10     8030.11     7581.47    347.78 o 
  -1   1  10     7799.24     7303.20    334.59 o 
   0   1  10     2544.73     2440.20    121.41 o 
   1   1  10        8.38       19.27     27.88 o 
   2   1  10     4466.68     4577.47    213.32 o 
   3   1  10     1659.21     1594.86     85.67 o 
   4   1  10     1812.97     1714.06     92.04 o 
   5   1  10      806.57      695.91     53.79 o 
   6   1  10     3175.65     3211.50    157.01 o 
   7   1  10       97.71      133.02     43.74 o 
   8   1  10       98.50       17.29     47.37 o 
   9   1  10     1396.54     1446.27    127.98 o 
  10   1  10     2331.90     2421.46    185.33 o 
 -10   2  10      246.28      284.55    131.06 o 
  -9   2  10      568.15      580.94    219.00 o 
  -8   2  10       31.53       21.74     69.37 o 
  -7   2  10      313.43      353.57     67.48 o 
  -6   2  10       48.43       72.82     41.00 o 
  -5   2  10     1070.43     1088.47     69.19 o 
  -4   2  10      725.12      774.78     54.76 o 
  -3   2  10     7295.84     6932.93    318.85 o 
  -2   2  10      129.01      177.56     36.53 o 
  -1   2  10     2994.69     2918.95    142.40 o 
   0   2  10     1934.53     1957.52    100.69 o 
   1   2  10     8037.13     7654.47    351.89 o 
   2   2  10      150.12      102.27     33.41 o 
   3   2  10      537.75      523.92     80.75 o 
   4   2  10      409.30      343.41     62.12 o 
   5   2  10      845.21      912.10     76.32 o 
   6   2  10        9.66        2.92     39.42 o 
   7   2  10     2818.72     2690.38    144.62 o 
   8   2  10       17.82       47.48     66.08 o 
   9   2  10      422.66      580.45     91.87 o 
  10   2  10       51.99        1.08     80.23 o 
 -10   3  10      255.44      176.56    114.04 o 
  -9   3  10      980.07     1371.63    254.75 o 
  -8   3  10      467.75      571.97    206.52 o 
  -7   3  10      421.69      411.06     77.35 o 
  -6   3  10      262.63      275.41     47.76 o 
  -5   3  10     3800.75     4024.07    193.74 o 
  -4   3  10      141.30      137.61     38.24 o 
  -3   3  10     1410.21     1526.42     84.52 o 
  -2   3  10     1932.78     1678.85     90.20 o 
  -1   3  10    15794.67    15241.43    690.59 o 
   0   3  10      119.58      112.27     32.40 o 
   1   3  10       14.42       27.74     33.01 o 
   2   3  10      198.53      153.22     35.26 o 
   3   3  10     1756.67     1786.80    114.49 o 
   4   3  10      105.75       50.85     36.37 o 
   5   3  10     1106.00     1040.40     68.07 o 
   6   3  10      601.05      585.23     49.54 o 
   7   3  10      364.02      175.71     68.43 o 
   8   3  10        4.35        0.00     65.67 o 
   9   3  10     4370.02     5063.22    455.03 o 
  10   3  10      570.14      646.60    100.70 o 
 -10   4  10     1136.27     1498.18    138.02 o 
  -9   4  10       18.69       37.47     76.25 o 
  -8   4  10      898.57      769.26    195.74 o 
  -7   4  10      658.59      649.46    107.80 o 
  -6   4  10      876.53      753.90     87.46 o 
  -5   4  10      500.67      487.16     68.40 o 
  -4   4  10     3698.31     3378.35    163.40 o 
  -3   4  10     5728.55     5545.20    257.85 o 
  -2   4  10     6444.63     6008.90    275.86 o 
  -1   4  10        4.57       22.93     34.76 o 
   0   4  10     5644.31     5979.68    277.43 o 
   1   4  10     5538.89     5663.21    263.95 o 
   2   4  10      814.48      867.04     60.14 o 
   3   4  10      400.06      417.57     66.82 o 
   4   4  10     3251.58     3313.91    161.98 o 
   5   4  10      122.89      106.95     42.85 o 
   6   4  10       87.55       11.21     61.19 o 
   7   4  10     1535.41     1196.30    202.55 o 
   8   4  10     2351.45     2307.81    180.10 o 
   9   4  10       28.43       81.59     74.99 o 
  -9   5  10      166.09      274.22     80.78 o 
  -8   5  10     2951.18     3417.30    286.52 o 
  -7   5  10      233.73      185.86     73.02 o 
  -6   5  10     1250.56     1137.17    110.31 o 
  -5   5  10       82.07       29.11     60.16 o 
  -4   5  10     1068.35      985.21    115.07 o 
  -3   5  10       98.53      118.73     41.38 o 
  -2   5  10     9805.96     9534.82    436.71 o 
  -1   5  10       10.34        0.00     36.53 o 
   0   5  10     2362.34     2411.16    122.40 o 
   1   5  10       60.13       46.60     39.80 o 
   2   5  10     7001.30     7401.70    341.81 o 
   3   5  10       31.58       34.09     38.65 o 
   4   5  10     1214.93     1032.90    160.67 o 
   5   5  10      281.45      412.82     78.86 o 
   6   5  10     3136.25     2777.02    201.80 o 
   7   5  10      258.20       76.36     66.47 o 
   8   5  10      297.48      344.61     81.83 o 
   9   5  10       19.57        0.00     72.69 o 
  -8   6  10       53.36       47.23     67.06 o 
  -7   6  10      604.42      797.55     95.47 o 
  -6   6  10       81.55        0.00     65.78 o 
  -5   6  10        0.88       50.07     65.66 o 
  -4   6  10     2054.14     2199.85    309.22 o 
  -3   6  10     2394.07     2144.49    265.05 o 
  -2   6  10        1.48        5.20     42.35 o 
  -1   6  10     1374.30     1397.38     82.36 o 
   0   6  10     4481.86     4811.29    227.92 o 
   1   6  10     1660.65     1663.93     93.60 o 
   2   6  10     1591.69     1855.00    102.24 o 
   3   6  10     1324.97     1234.16    151.75 o 
   4   6  10     2209.57     2227.80    306.95 o 
   5   6  10      610.36      607.37     82.63 o 
   6   6  10        1.34        0.00     70.92 o 
   7   6  10      769.66      628.42    102.13 o 
   8   6  10     1419.20     1479.65    134.77 o 
  -7   7  10      835.88     1122.94    189.50 o 
  -6   7  10      268.38      236.78    130.49 o 
  -5   7  10     1781.33     2165.14    193.47 o 
  -4   7  10       16.69        3.12     71.49 o 
  -3   7  10      451.43      543.29     83.04 o 
  -2   7  10      487.14      534.19     91.91 o 
  -1   7  10     5933.45     6255.82    292.19 o 
   0   7  10      139.25      162.93     46.70 o 
   1   7  10      285.72      309.56     50.67 o 
   2   7  10      497.40      587.69    105.53 o 
   3   7  10     1617.92     1579.43    133.55 o 
   4   7  10      140.38      129.75     84.54 o 
   5   7  10     1057.59     1145.67    113.28 o 
   6   7  10        4.37        1.29     75.41 o 
   7   7  10     1732.47     1588.80    138.78 o 
  -6   8  10      706.11      543.02     84.65 o 
  -5   8  10      314.83      471.94     88.25 o 
  -4   8  10      329.88      421.48     80.74 o 
  -3   8  10     6161.74     6793.67    452.53 o 
  -2   8  10      651.11      661.67     89.77 o 
  -1   8  10      536.73      625.50     88.60 o 
   0   8  10      456.92      322.76     53.99 o 
   1   8  10     6791.73     7633.30    503.08 o 
   2   8  10      132.17      134.72     56.97 o 
   3   8  10        5.25        0.00     73.61 o 
   4   8  10      704.27      624.67     93.45 o 
   5   8  10      414.81      610.33     74.59 o 
   6   8  10       78.84      188.59     81.70 o 
  -4   9  10     1049.17      969.35    142.98 o 
  -3   9  10      678.48      766.45    122.55 o 
  -2   9  10     1918.28     1904.64    196.31 o 
  -1   9  10     1848.35     1508.17    134.80 o 
   1   9  10       45.09       39.72     75.44 o 
   2   9  10     2399.36     2657.23    202.57 o 
   3   9  10     1937.14     1966.34    178.43 o 
   4   9  10      302.54      219.31     80.46 o 
  -9   0  11       28.42       42.60     79.03 o 
  -7   0  11     6771.33     7010.50    461.34 o 
  -5   0  11       15.67      128.94     59.77 o 
  -3   0  11     2095.82     1597.62    231.49 o 
  -1   0  11     1955.77     1884.34    142.42 o 
   1   0  11     3191.76     2810.03    196.56 o 
   3   0  11      347.77      470.31    109.50 o 
   5   0  11     2721.33     2627.61    189.36 o 
   7   0  11     2726.92     2305.04    174.11 o 
   9   0  11     2253.16     2321.94    179.73 o 
 -10   1  11      445.63      377.14     90.63 o 
  -9   1  11     2158.23     2239.41    176.92 o 
  -8   1  11      784.13      739.83     66.70 o 
  -7   1  11      796.59      703.50     84.51 o 
  -6   1  11      544.73      524.75     54.16 o 
  -5   1  11     1529.13     1421.71    231.27 o 
  -4   1  11       80.17       68.62     39.28 o 
  -3   1  11      697.96      770.33     56.83 o 
  -2   1  11      637.81      606.63     71.41 o 
  -1   1  11     2189.44     2227.75    113.33 o 
   0   1  11       67.44       91.88     34.59 o 
   1   1  11     4582.34     4697.61    219.84 o 
   2   1  11     3170.38     3315.26    159.85 o 
   3   1  11     4039.57     3795.69    182.25 o 
   4   1  11       59.21       37.20     35.82 o 
   5   1  11     2514.95     2567.94    130.07 o 
   6   1  11     1642.40     1485.02     87.44 o 
   7   1  11      408.47      376.58     52.18 o 
   8   1  11       23.32       19.64     48.83 o 
   9   1  11     1154.51     1177.14    118.72 o 
  10   1  11      376.12      543.07     94.26 o 
 -10   2  11      761.28      861.57    196.88 o 
  -9   2  11       55.11       20.25     77.05 o 
  -8   2  11      357.78      464.03     84.15 o 
  -7   2  11      132.68      238.03     50.30 o 
  -6   2  11     2548.54     2478.14    128.76 o 
  -5   2  11        0.75       34.04     40.51 o 
  -4   2  11     1062.81      979.57     65.59 o 
  -3   2  11       93.37       53.07     42.51 o 
  -2   2  11     3960.88     3679.25    177.00 o 
  -1   2  11      420.83      382.45     42.81 o 
   0   2  11     9251.44     8759.73    400.68 o 
   1   2  11       92.45       47.11     33.03 o 
   2   2  11        2.13       24.51     35.03 o 
   3   2  11      818.32      766.02     57.02 o 
   4   2  11     8152.36     7535.38    348.49 o 
   5   2  11      435.39      425.58     58.47 o 
   6   2  11       12.42       16.15     42.74 o 
   7   2  11       34.53       84.70     45.62 o 
   8   2  11     1307.14     1462.72    232.05 o 
   9   2  11      101.60      140.34     78.62 o 
  -9   3  11      187.77      210.36     82.23 o 
  -8   3  11     1210.18     1191.48    166.81 o 
  -7   3  11       67.61       49.90     70.12 o 
  -6   3  11      818.56      904.13     66.04 o 
  -5   3  11      576.76      490.68     53.40 o 
  -4   3  11      160.89      162.32     41.95 o 
  -3   3  11      438.58      412.39     63.36 o 
  -2   3  11     2245.02     2294.29    117.99 o 
  -1   3  11      668.50      767.58     65.02 o 
   0   3  11      178.52      160.37     38.98 o 
   1   3  11      366.50      305.36     47.17 o 
   2   3  11     7032.45     6748.85    309.90 o 
   3   3  11      316.29      306.92     44.16 o 
   4   3  11        6.23        6.97     39.09 o 
   5   3  11      168.26       80.02     44.17 o 
   6   3  11     3582.27     3335.52    312.99 o 
   7   3  11       34.73       89.79     64.41 o 
   8   3  11        4.09        0.00     69.40 o 
   9   3  11      700.79      820.33    163.40 o 
  -9   4  11       47.34        0.00     76.73 o 
  -8   4  11      355.86      426.32    209.36 o 
  -7   4  11     3772.97     3879.67    389.22 o 
  -6   4  11      384.72      402.04     76.42 o 
  -5   4  11       27.09       37.20     45.86 o 
  -4   4  11      232.94      235.57     45.65 o 
  -3   4  11     2341.13     2419.42    192.24 o 
  -2   4  11      136.75       83.23     39.56 o 
  -1   4  11     1792.44     1759.26     96.55 o 
   0   4  11     1840.60     1776.69     97.87 o 
   1   4  11     3337.70     3264.03    160.70 o 
   2   4  11        0.04        0.00     37.81 o 
   3   4  11      757.90      692.21     77.15 o 
   4   4  11     2257.88     2360.60    123.51 o 
   5   4  11      985.97      825.61    136.43 o 
   6   4  11      370.71      282.40     64.50 o 
   7   4  11     1991.79     1882.40    280.00 o 
   8   4  11      285.37      390.10     84.63 o 
   9   4  11      545.56      387.72     86.19 o 
  -8   5  11        9.80       59.22     74.68 o 
  -7   5  11      583.62      563.00     89.77 o 
  -6   5  11      300.85      215.85     73.96 o 
  -5   5  11     1477.71     1428.54    133.90 o 
  -4   5  11      153.44      101.69     45.18 o 
  -3   5  11     1391.65     1310.13     82.17 o 
  -2   5  11       10.05       23.94     42.07 o 
  -1   5  11     1444.81     1568.93     90.76 o 
   0   5  11       85.44       39.06     40.73 o 
   1   5  11     3109.10     3288.63    163.39 o 
   2   5  11      109.64      126.99     43.77 o 
   3   5  11     6961.27     7239.94    335.73 o 
   4   5  11      107.45       42.79     52.49 o 
   5   5  11     1574.60     1328.27    188.93 o 
   6   5  11       17.15       68.29     67.69 o 
   7   5  11      871.01      604.15     91.66 o 
   8   5  11      160.28      267.47     92.48 o 
  -7   6  11      481.07      562.22     86.92 o 
  -6   6  11      609.72      531.62     88.25 o 
  -5   6  11        5.56       82.46     66.37 o 
  -4   6  11     1174.66     1186.41    229.78 o 
  -3   6  11      218.29      207.83     49.97 o 
  -2   6  11      315.87      323.69     54.21 o 
  -1   6  11     2372.79     2663.64    159.36 o 
   0   6  11     1463.15     1420.01     86.23 o 
   1   6  11     1731.03     1679.42     97.00 o 
   2   6  11       86.55      102.07     44.24 o 
   3   6  11     4537.07     4724.62    461.27 o 
   4   6  11      900.59      707.09    159.43 o 
   5   6  11     1318.14     1452.48    133.55 o 
   6   6  11      110.91       69.73     72.77 o 
   7   6  11      487.91      466.85     81.84 o 
  -6   7  11     1049.51      838.86    132.76 o 
  -5   7  11      139.15      189.50     75.91 o 
  -4   7  11      701.92      684.34    102.69 o 
  -3   7  11        0.09       16.49     71.78 o 
  -2   7  11     2932.56     2951.15    300.14 o 
  -1   7  11       60.06       76.99     49.15 o 
   0   7  11        1.67       31.44     49.10 o 
   1   7  11      204.70      174.02     50.01 o 
   2   7  11     4257.53     4328.87    390.35 o 
   3   7  11       50.65       20.28     68.78 o 
   4   7  11      828.20      868.99     80.45 o 
   5   7  11       82.60       35.83     78.89 o 
   6   7  11     2403.40     2531.89    198.56 o 
  -5   8  11      406.97      442.53     85.45 o 
  -4   8  11      820.16      863.79    105.46 o 
  -3   8  11      780.50      854.37    139.57 o 
  -2   8  11       68.10      105.02     76.98 o 
  -1   8  11      239.55      153.76     80.24 o 
   0   8  11     1677.02     1674.26    100.27 o 
   1   8  11      454.17      510.82     89.69 o 
   2   8  11       16.88       28.10     74.41 o 
   3   8  11       63.80      144.16     90.78 o 
   4   8  11     2967.03     3062.51    227.77 o 
  -2   9  11      253.62      258.44    142.41 o 
  -1   9  11     1823.74     2323.12    481.70 o 
   1   9  11      960.96     1094.23    253.61 o 
  -6   0  12      206.67      175.67     68.60 o 
  -4   0  12     5143.53     4977.32    335.37 o 
  -2   0  12     4752.44     4178.16    284.44 o 
   0   0  12     1719.32     1710.77    317.16 o 
   2   0  12     1590.67     1269.82    109.52 o 
   4   0  12     3178.23     2797.45    199.79 o 
   6   0  12     3486.38     3275.83    229.46 o 
   8   0  12     3455.98     3759.08    265.18 o 
  -9   1  12     1180.58     1576.16    142.42 o 
  -8   1  12       64.23       31.48     52.40 o 
  -7   1  12      344.38      344.25     55.55 o 
  -6   1  12     5531.82     5491.75    300.68 o 
  -5   1  12     1485.41     1168.94     76.86 o 
  -4   1  12      498.67      475.13     49.35 o 
  -3   1  12      260.56      309.53     45.72 o 
  -2   1  12     1569.30     1446.14     85.10 o 
  -1   1  12      147.11      121.14     39.76 o 
   0   1  12      381.82      367.79     44.75 o 
   1   1  12     2177.10     1971.01    104.78 o 
   2   1  12     1317.58     1183.66     73.89 o 
   3   1  12       77.12      100.08     67.15 o 
   4   1  12      864.46     1025.90     70.03 o 
   5   1  12     1889.76     1753.15     99.70 o 
   6   1  12     1598.96     1600.53    105.15 o 
   7   1  12        0.07       51.70     50.85 o 
   8   1  12     1264.40     1341.58     89.72 o 
   9   1  12      666.99      738.93    102.30 o 
  -9   2  12     1048.71     1267.55    199.15 o 
  -8   2  12      335.09      274.02     82.54 o 
  -7   2  12     1838.25     1904.02    126.43 o 
  -6   2  12       44.71       36.33     48.25 o 
  -5   2  12     1434.65     1518.89     99.43 o 
  -4   2  12      156.47      195.64     44.77 o 
  -3   2  12      182.17      197.99     44.94 o 
  -2   2  12       39.47       68.65     40.07 o 
  -1   2  12     1436.98     1356.67     80.24 o 
   0   2  12       85.96       63.00     39.40 o 
   1   2  12      257.39      348.56     44.20 o 
   2   2  12      110.51       56.39     39.20 o 
   3   2  12     6989.75     6056.57    282.83 o 
   4   2  12      497.48      467.78     51.93 o 
   5   2  12      552.44      494.10     54.84 o 
   6   2  12      380.30      372.91     54.59 o 
   7   2  12     3438.38     3625.28    248.69 o 
   8   2  12      351.47      400.58     84.65 o 
  -8   3  12        0.58        0.00     77.22 o 
  -7   3  12     1045.74     1106.34    113.86 o 
  -6   3  12      185.42      300.76     52.11 o 
  -5   3  12     2350.61     2570.83    168.37 o 
  -4   3  12        8.18        0.00     43.33 o 
  -3   3  12      351.57      335.21     68.10 o 
  -2   3  12      234.43      201.76     43.48 o 
  -1   3  12      685.45      649.26     76.11 o 
   0   3  12       13.66       30.50     38.32 o 
   1   3  12     3157.49     2974.78    179.88 o 
   2   3  12     1215.51     1236.29     77.86 o 
   3   3  12       87.47       72.35     41.59 o 
   4   3  12        1.28        0.00     42.91 o 
   5   3  12     4682.02     4417.09    213.88 o 
   6   3  12      493.30      455.85     77.63 o 
   7   3  12        7.71       48.25     71.81 o 
   8   3  12      854.50      743.82    100.21 o 
  -8   4  12     3767.30     3946.95    281.23 o 
  -7   4  12     2257.16     2372.22    314.32 o 
  -6   4  12      125.52      105.57     73.19 o 
  -5   4  12       23.81       23.14     46.62 o 
  -4   4  12     2758.67     2440.09    160.02 o 
  -3   4  12     1087.10     1022.51     70.74 o 
  -2   4  12      782.83      654.76     57.70 o 
  -1   4  12      414.43      408.51     50.86 o 
   0   4  12     1363.39     1482.44    136.60 o 
   1   4  12       27.29       15.31     42.50 o 
   2   4  12     1322.18     1242.68     82.38 o 
   3   4  12      501.56      516.19     63.38 o 
   4   4  12     2320.30     2155.09    159.69 o 
   5   4  12       74.15      116.05     55.02 o 
   6   4  12     1123.34     1185.27    117.88 o 
   7   4  12     1854.46     1574.93    141.21 o 
   8   4  12     1704.15     1802.59    227.52 o 
  -7   5  12       18.43       79.82     74.15 o 
  -6   5  12     5268.43     5258.05    360.26 o 
  -5   5  12        5.11       66.38     68.78 o 
  -4   5  12      954.23      823.69    145.44 o 
  -3   5  12      191.64      271.26     50.27 o 
  -2   5  12     1899.58     1993.84    180.33 o 
  -1   5  12       12.70        0.00     45.16 o 
   0   5  12      340.95      364.46     50.74 o 
   1   5  12      196.97      201.67     48.40 o 
   2   5  12     4106.92     4252.14    205.79 o 
   3   5  12      134.55      101.10     48.39 o 
   4   5  12     1105.00     1111.77    111.45 o 
   5   5  12       55.21       49.06     70.84 o 
   6   5  12     2917.93     2863.83    244.54 o 
   7   5  12       54.35      133.46     70.84 o 
  -6   6  12      214.15      231.55     76.02 o 
  -5   6  12      744.65      927.91    115.18 o 
  -4   6  12     1583.59     1501.06    137.18 o 
  -3   6  12      346.49      406.64    124.46 o 
  -2   6  12       24.31       17.97     49.35 o 
  -1   6  12      850.16      943.82    107.12 o 
   0   6  12      531.60      651.04     61.92 o 
   1   6  12     1066.39     1077.56     77.12 o 
   2   6  12      878.46      770.02     67.21 o 
   3   6  12     1540.57     1751.57    146.81 o 
   4   6  12     1348.29     1417.81    213.90 o 
   5   6  12      395.51      453.85    124.82 o 
   6   6  12      876.29      757.80    180.42 o 
  -5   7  12     1194.81      805.87    102.99 o 
  -4   7  12      431.16      366.86     84.58 o 
  -3   7  12     1164.80     1249.74    167.94 o 
  -2   7  12       19.11        0.00     74.99 o 
  -1   7  12     1089.32     1214.92     99.09 o 
   0   7  12       16.83       40.12     52.10 o 
   1   7  12     2184.03     2095.61    118.81 o 
   2   7  12      232.48      309.12     77.86 o 
   3   7  12       90.24      174.95     78.44 o 
   4   7  12      956.63     1161.11    116.21 o 
  -2   8  12        7.03       23.71     77.86 o 
  -1   8  12      950.49      977.65    113.06 o 
   0   8  12     1060.99     1120.89     83.48 o 
   1   8  12      238.72      301.03     86.26 o 
   2   8  12       65.49       30.23     73.18 o 
  -7   0  13      559.29      594.64     91.07 o 
  -5   0  13     1608.65     1896.20    266.10 o 
  -3   0  13     4043.07     3700.91    257.55 o 
  -1   0  13     7725.14     7401.74    630.35 o 
   1   0  13     1823.22     1884.03    147.63 o 
   3   0  13     2427.05     2356.84    175.72 o 
   5   0  13      127.35       97.86     67.17 o 
   7   0  13     2416.91     2410.07    186.13 o 
  -8   1  13       82.41       43.15     56.70 o 
  -7   1  13     1092.38     1406.72     90.66 o 
  -6   1  13     1337.80     1432.55     91.59 o 
  -5   1  13      317.93      329.28     52.73 o 
  -4   1  13       32.39       26.33     45.07 o 
  -3   1  13     4189.47     4061.31    197.43 o 
  -2   1  13     2086.42     2146.67    145.93 o 
  -1   1  13     1177.91     1085.35     72.44 o 
   0   1  13        2.14        0.00     39.84 o 
   1   1  13     2293.41     2447.51    152.12 o 
   2   1  13      808.79      808.09     62.78 o 
   3   1  13      724.04      922.50    117.43 o 
   4   1  13     1102.37      954.32     69.73 o 
   5   1  13     1355.21     1054.42     96.87 o 
   6   1  13      635.00      550.00     88.18 o 
   7   1  13      149.95      238.01     57.41 o 
  -8   2  13     1412.58     1545.16    176.45 o 
  -7   2  13       16.28       37.01     54.91 o 
  -6   2  13      208.51      235.34     54.02 o 
  -5   2  13      825.69      811.59     68.46 o 
  -4   2  13     6577.28     6408.71    300.26 o 
  -3   2  13       45.42        7.04     43.07 o 
  -2   2  13      630.57      616.49     73.70 o 
  -1   2  13     1001.49      891.69     65.98 o 
   0   2  13     3656.82     3544.52    174.45 o 
   1   2  13       94.90       86.42     43.65 o 
   2   2  13     1330.58     1108.85     73.75 o 
   3   2  13      412.91      360.44     50.14 o 
   4   2  13     1377.49     1246.86     81.98 o 
   5   2  13       20.35       69.23     48.16 o 
   6   2  13     1662.39     1765.70    134.63 o 
   7   2  13        3.36        0.00     54.94 o 
  -7   3  13      149.02      191.42     76.18 o 
  -6   3  13     3218.91     3104.99    159.13 o 
  -5   3  13      232.60      222.84     52.05 o 
  -4   3  13      281.58      276.19     52.29 o 
  -3   3  13      829.74      744.20     77.14 o 
  -2   3  13     5979.34     5900.40    278.71 o 
  -1   3  13      161.86      254.13     48.61 o 
   0   3  13       68.04       87.65     42.87 o 
   1   3  13      543.43      508.68     78.94 o 
   2   3  13      807.70      750.87     86.15 o 
   3   3  13      224.12      238.55     49.21 o 
   4   3  13     1801.81     1761.73    102.23 o 
   5   3  13      384.24      386.50     53.82 o 
   6   3  13      463.83      446.68     72.31 o 
   7   3  13       34.01       13.66     69.68 o 
  -7   4  13      450.10      461.02    105.53 o 
  -6   4  13      252.66      415.11     84.98 o 
  -5   4  13      751.21      646.34     66.67 o 
  -4   4  13     2389.03     2601.21    137.99 o 
  -3   4  13     1849.41     1680.33     99.12 o 
  -2   4  13      179.38      142.69     49.02 o 
  -1   4  13     2605.57     2386.30    138.73 o 
   0   4  13      962.17     1146.47     76.43 o 
   1   4  13      662.81      681.77     68.63 o 
   2   4  13       33.55       34.30     46.15 o 
   3   4  13     2095.18     2111.18    116.29 o 
   4   4  13      174.89      261.72     69.66 o 
   5   4  13       11.97       10.40     68.88 o 
   6   4  13      925.31     1178.16    116.74 o 
  -6   5  13      133.68        9.61     72.47 o 
  -5   5  13     1894.20     2008.02    230.35 o 
  -4   5  13        2.07        0.00     60.13 o 
  -3   5  13     4365.43     4672.19    224.78 o 
  -2   5  13       79.26       57.73     50.00 o 
  -1   5  13     1118.36     1195.19     95.81 o 
   0   5  13       11.87       11.24     48.04 o 
   1   5  13     3436.56     3636.00    274.18 o 
   2   5  13       59.67       57.44     66.99 o 
   3   5  13     1104.46     1329.39     88.83 o 
   4   5  13      156.36      158.10     75.46 o 
   5   5  13     2296.26     2145.18    281.42 o 
  -4   6  13     1475.94     1776.13    284.82 o 
  -3   6  13      337.13      376.88    119.71 o 
  -2   6  13      395.67      472.76     63.23 o 
  -1   6  13     2472.25     2919.37    151.88 o 
   0   6  13     1488.82     1496.05     95.25 o 
   1   6  13      855.37      802.60     69.56 o 
   2   6  13     1061.74     1012.15     77.98 o 
   3   6  13     1380.94     1332.21    140.71 o 
   4   6  13      885.84      801.06    301.84 o 
  -2   7  13     2556.30     2510.92    196.95 o 
  -1   7  13      133.97      182.05     57.36 o 
   0   7  13      526.35      522.91     65.09 o 
   1   7  13      146.34      200.32     59.01 o 
   2   7  13      815.88      843.88    120.28 o 
  -6   0  14       95.64      265.01     75.78 o 
  -4   0  14     1427.46     1382.20    147.52 o 
  -2   0  14     1677.12     1607.19    136.40 o 
   0   0  14     1424.94     1461.17    302.98 o 
   2   0  14     1838.21     1881.64    150.79 o 
   4   0  14     1216.01      778.94     95.44 o 
   6   0  14      872.14      824.37    101.89 o 
  -6   1  14     1157.15     1197.92     90.96 o 
  -5   1  14       58.99       12.18     50.17 o 
  -4   1  14       36.61       65.12     46.99 o 
  -3   1  14      969.67      952.14     73.02 o 
  -2   1  14     1149.43     1184.65    171.64 o 
  -1   1  14       18.12        0.00     44.69 o 
   0   1  14     1568.34     1466.34     94.01 o 
   1   1  14     2021.46     1950.89    108.87 o 
   2   1  14     2000.33     1820.71    167.06 o 
   3   1  14       32.66        9.41     45.51 o 
   4   1  14     1928.16     1865.62    108.06 o 
   5   1  14      590.96      550.57     61.82 o 
   6   1  14     1085.74     1233.06     98.39 o 
  -6   2  14       20.72        9.69     53.99 o 
  -5   2  14     2724.75     2671.07    142.97 o 
  -4   2  14       30.57       32.19     49.27 o 
  -3   2  14       48.44      158.70     51.41 o 
  -2   2  14       88.30       50.36     47.23 o 
  -1   2  14     3707.33     3420.52    197.19 o 
   0   2  14       40.54       46.82     46.73 o 
   1   2  14        1.20       15.70     45.63 o 
   2   2  14      341.52      335.56     51.72 o 
   3   2  14     4357.66     3707.90    183.95 o 
   4   2  14      306.87      296.37     89.49 o 
   5   2  14       45.41       48.53     50.06 o 
   6   2  14       53.41       42.15     53.75 o 
  -6   3  14      288.54      216.34     56.00 o 
  -5   3  14       98.96      223.39     54.86 o 
  -4   3  14       57.79       75.89     51.88 o 
  -3   3  14     2579.93     2521.94    134.29 o 
  -2   3  14      226.92      186.66     51.98 o 
  -1   3  14        8.97       30.74     46.18 o 
   0   3  14      295.26      323.51     52.63 o 
   1   3  14     5683.92     5721.75    272.89 o 
   2   3  14      181.85      162.58     50.78 o 
   3   3  14       48.48       49.33     49.25 o 
   4   3  14       56.31      110.98     52.16 o 
   5   3  14     1687.31     1827.79    108.50 o 
  -5   4  14       15.69      115.70     63.70 o 
  -4   4  14     1541.68     1900.31    111.17 o 
  -3   4  14       72.15       70.20     52.15 o 
  -2   4  14      795.60      655.89     64.44 o 
  -1   4  14     2448.61     2394.16    129.78 o 
   0   4  14     1480.73     1554.33     95.45 o 
   1   4  14       30.09       91.47     50.93 o 
   2   4  14     1514.08     1662.72    117.05 o 
   3   4  14     1336.59     1230.45     85.66 o 
   4   4  14      623.56      497.29     59.88 o 
   5   4  14      252.38      250.48     80.57 o 
  -4   5  14      352.43      370.62     80.38 o 
  -3   5  14        1.68        0.00     51.33 o 
  -2   5  14     1182.13     1309.12    129.94 o 
  -1   5  14        3.96       24.10     53.02 o 
   0   5  14      896.80      944.18     75.86 o 
   1   5  14       42.20        0.00     49.77 o 
   2   5  14     2190.47     2117.79    120.82 o 
   3   5  14      170.15      194.47     55.17 o 
  -1   6  14      523.09      571.23     99.22 o 
   0   6  14     1249.91     1370.42     94.34 o 
   1   6  14       29.52      105.94     53.92 o 
  -5   0  15      415.00      433.99    116.31 o 
  -3   0  15       23.94       91.25     68.19 o 
  -1   0  15     2654.12     2389.62    185.35 o 
   1   0  15       73.61       91.09     66.11 o 
   3   0  15     2959.88     3231.57    233.09 o 
  -5   1  15      127.33      121.95     53.27 o 
  -4   1  15      281.27      245.79     55.47 o 
  -3   1  15     1390.43     1330.04    133.29 o 
  -2   1  15      483.16      389.36     55.74 o 
  -1   1  15      165.76      149.54     51.52 o 
   0   1  15      176.89      233.46     52.63 o 
   1   1  15      513.15      559.26     59.55 o 
   2   1  15       10.41        0.00     48.46 o 
   3   1  15      830.08      837.29     97.12 o 
   4   1  15     1917.83     1918.05    111.59 o 
  -4   2  15     1278.95     1120.10    123.53 o 
  -3   2  15       25.22       33.17     50.93 o 
  -2   2  15      191.21      176.42     52.41 o 
  -1   2  15        6.47        2.73     47.45 o 
   0   2  15       73.26       91.16     50.00 o 
   1   2  15       15.59       71.61     50.74 o 
   2   2  15     2018.60     1912.27    134.30 o 
   3   2  15      122.79      170.87     50.03 o 
   4   2  15       27.72       40.74     51.07 o 
  -3   3  15      326.08      338.85     57.03 o 
  -2   3  15      484.10      503.77     58.46 o 
  -1   3  15       13.09       24.28     50.16 o 
   0   3  15     1371.03     1453.59     93.17 o 
   1   3  15      198.72      201.87     53.73 o 
   2   3  15       29.86       93.60     50.77 o 
   3   3  15       47.00      125.31     51.83 o 
  -2   4  15      161.26      105.59     52.42 o 
  -1   4  15     1868.33     1961.51    219.51 o 
   0   4  15       11.25       39.47     49.39 o 
   1   4  15      139.36       75.88     51.11 o 
   2   4  15      984.87     1068.20     81.08 o 
   0   0  16     2553.15     3081.34    228.23 o 
   0   1  16      930.04      984.11     76.22 o 
                                                 
